# Supplementary material for: Stoichiometry of Carbon, Nitrogen and Phosphorus in Shrub Organs Linked Closely With Mycorrhizal Strategy in Northern China
Source: Front Plant Sci. 2021 Sep 7;12:687347. doi: 10.3389/fpls.2021.687347 (PMC8453024; doi:10.3389/fpls.2021.687347)
Supplement: Supplementary file 1 [file Data_Sheet_1.xlsx]

## Sheet: Reference
Species	mycorrhizal types	FM/OM/NM	Reference
Ajania achilloides	AM	OM	[1]Observed by the author through a microscope [2]Shi et al, Biodiversity of Arbuscular Mycorrhizal Fungi in Desert Ecosystems, Arid Zone Research. 2008
Albizia kalkora	AM	OM	[1]Observed by the author through a microscope[2]Wang et al. Phylogenetic distribution and evolution of mycorrhizas in land plants. Mycorrhiza. 2006
Ammopiptanthus mongolicus	AM	OM	[1] Xu et al. Spatial Distribution of Arbuscular Mycorrhizal Fungi and Dark Septate Endophytes in theRhizosphere of Ammopiptanthus mongolicus. Guizhou Agricultural Sciences. 2013-12-15; [2] He et al., The spatio-temporal distribution of arbuscular mycorrhizal fungi in the rhizosphere ofAmmopiptanthus mongolicus from Shapotou. Journal of Ecological Sciences. 2010-01-23; [3] Hu et al. Diversity of …
Betula platyphylla	ECM	OM	[1]Guo et al. Anatomical traits associated with absorption and mycorrhizal colonization are linked to root branch order in twenty-three Chinese temperate tree species. New Phytologist (2008) 180: 673–683[2] Yang et al. Ectomycorrhizal fungal community in the rhizospheric soil of Betula platyphylla in Inner Mongolia. Acta Mycelia Sinica, 2018, 37(03): 294-304. [3] Liu et al. Differences in leaf li…
Caragana intermedia	ECM	OM	[1]Observed by the author through a microscope[2]Li et al. Technology of Cultivating Seedling of Picea pungens with Mycorrhizal Fungus. Inner Mongolia Forestry Science and Technology, 2006,01:9-11.
Caragana microphylla	AM	OM	[1] Bao et al.Diversity and Ecological Distribution of Arbuscular Mycorrhizal Association in the Grassland and Desert of Inner Mongolia. Inner Mongolia Agricultural University, 2004. [2] Bao et al. Arbuscular mycorrhizae and their structural types on common plants in grasslands of mid-western Inner Mongolia. Biodiversity, 2004(05):501-508.
Caragana stenophylla	AM	OM	[1] Bao et al.Diversity and Ecological Distribution of Arbuscular Mycorrhizal Association in the Grassland and Desert of Inner Mongolia. Inner Mongolia Agricultural University, 2004. [2] Bao et al. Arbuscular mycorrhizae and their structural types on common plants in grasslands of mid-western Inner Mongolia. Biodiversity, 2004(05):501-508.
Caragana tibetica	AM	OM	[1] Bao et al.Diversity and Ecological Distribution of Arbuscular Mycorrhizal Association in the Grassland and Desert of Inner Mongolia. Inner Mongolia Agricultural University, 2004. [2] Bao et al. Arbuscular mycorrhizae and their structural types on common plants in grasslands of mid-western Inner Mongolia. Biodiversity, 2004(05):501-508.
Clematis florida	AM	OM	[1]Observed by the author through a microscope [2]Jiang et al. Study on Arbuscular Mycorrhizal Fungi Phyletic Resource and Diversity of Several Xerophil in the Inner Mongolia West . Inner Mongolia Agricultural University, 2009.
Coriaria nepalensis	ECM	OM	[1]Observed by the author through a microscope [2]Hu et al. Research on truffles and prospects for the development and utilization of truffle resources in our province. Guizhou Forestry Science and Technology, 2003,01:10-16.
Corylus heterophylla	ECM	OM	[1] Chen et al. Occurrence of Edible Mycorrhizal Mushroom in the Pine Forests of Bejing Mountainous Area. Chinese Agricultural Sciences, 2011, 16:3377-3385. [2] Chen et al. Effects of thinning on macro fungi and their relationship with litter decomposition in Pinus tabulaeformis plantations . Acta Ecologica Sinica ,2013,21:6935-6943.[3]Akhmetzhanova et al. A rediscovered treasure: mycorrhizal int…
Cotinus coggygria	AM	OM	[1]Hempel et al. Mycorrhizas in the Central European flora: relationships with plant life history traits and ecology .Ecology, 94(6), 2013, 1389–1399. [2] Ban et al. Colonization Characteristics of Arbuscular Mycorrhizal Fungi and Dark Septate Endophytes in Different Degree Pb-Zn Polluted Areas . Northwestern Journal of Botany, 2012, 11: 2336-2343;
Crataegus pinnatifida	AM+ECM	OM	[1] Hu et al. .A review of the developments about mycorrhiza in fruit trees in China. Journal of Fujian Agricultural University, 1998, 01:53-62. [2] Zhang et al. Preliminary Investigation of Edible Forest Ectomycorrhizal Fungi in Guizhou. Southwest Agricultural Journal, 2009 ,06:1702-1708
Halocnemum strobilaceum	NM	NM	[1]Observed by the author through a microscope[2] Bao et al. Arbuscular mycorrhizae and their structural types on common plants in grasslands of mid-western Inner Mongolia. Biodiversity, 2004(05):501-508.
Halostachys caspica	AM	OM	[1]Observed by the author through a microscope[2]Wei et al. Coupling between plant and AM fungal species diversity under arid areas of water and salt gradient. Xinjiang University, 2014.
Haloxylon ammodendron	NM	NM	[1] Meng et al. Arbuscular mycorrhizaes of common plants infection at the lower reaches of the Tarim River. Geography of Arid Areas, 2008, 01: 102-108 [2] Yang et al. Infection of arbuscular mycorrhizal fungi in desert riparian forests and environmental impact factors: Taking the lower reaches of the Tarim River as an example. Advances in Natural Science, 2008, 04:397-405.
Hippophae rhamnoides	AM	OM	[1]Observed by the author through a microscope[2]Wang et al. Phylogenetic distribution and evolution of mycorrhizas in land plants. Mycorrhiza. 2006
Kalidium foliatum	AM	OM	[1]Observed by the author through a microscope[2]Tang et al. Diversity and distribution of arbuscular mycorrhizal fungi in saline alkaline soil, Inner Mongolia. Acta Pedologica Sinica, 2007,06:1104-1110.
Lespedeza daurica	AM	OM	[1] Bao et al.Diversity and Ecological Distribution of Arbuscular Mycorrhizal Association in the Grassland and Desert of Inner Mongolia. Inner Mongolia Agricultural University, 2004. [2] Bao et al. Arbuscular mycorrhizae and their structural types on common plants in grasslands of mid-western Inner Mongolia. Biodiversity, 2004(05):501-508.
Lonicera japonica	AM	OM	[1] Yang et al. Diversity of arbuscular mycorrhizal fungi in Dahurian larch forests in Da Hinggan Ling Mountains. Journal of Ecology, 2010, 29(03):504-510. [2] Yang et al. Mycorrhizal Diversity in The Larit gmelini Forest Eeosysterns of Da Hinggan Ling Mountains. Inner Mongolia Agricultural University, 2010. [3] Yu et al. A Study on Forestry Mycorrhizal Fungi of Larch and Chinese Pine in Huoditan…
Lonicera maackii	AM	OM	[1] Chen et al. Investigation of mycorrhizal of broad-leaved forest trees in the mountainous area of southern Shaanxi. Journal of Northwest Forestry University, 1996, 01:99-103. [2] Akhmetzhanova et al. A rediscovered treasure: mycorrhizal intensity database for 3000 vascular plants species across the former Soviet Union. Ecology 93:689.2012.
Malus baccata sp2	AM	OM	[1]Observed by the author through a microscope[2]Chi. Investigation and Research on Mycorrhiza of Wild Fruit Trees in Jilin Province. Jilin Agricultural University, 2003.
Ostryopsis davidiana	AM+ECM	OM	[1]Observed by the author through a microscope[2]Li et al. Diversity and Distribution of Arbuscular Mycorrhizal (AM) Fungi in Loess Hilly Gully Region. Forestry Science, 2011, 07: 116-122
Oxytropis aciphylla	AM	OM	[1] Wang et al. Correlations between arbuscular mycorrhizal fungi and distribution of main grassland types in Ningxia. Acta Prataculturae Sinica, 2020, 29(12): 150-160. [2] Bao et al. Arbuscular mycorrhizae and their structural types on common plants in grasslands of mid-western Inner Mongolia. Biodiversity, 2004(05):501-508.
Periploca sepium sp1	AM	OM	Li et al. Diversity and Distribution of Arbuscular Mycorrhizal (AM) Fungi in Loess Hilly Gully Region. Forestry Science, 2011, 07: 116-122
Populus davidiana	ECM	OM	[1]Guo et al. Anatomical traits associated with absorption and mycorrhizal colonization are linked to root branch order in twenty-three Chinese temperate tree species. New Phytologist (2008) 180: 673–683[2]Fan et al. Morphological and Anatomical Characteristics of Ectomycorrhiza of Populus davidiana inInner Mongolia Area. Acta Northwestern China, 2010, 30(07): 1397-1403.
Populus koreana	ECM	OM	[1]Observed by the author through a microscope[2]Akhmetzhanova et al. A rediscovered treasure: mycorrhizal intensity database for 3000 vascular plants species across the former Soviet Union. Ecology. 2012.93:689.
Potaninia mongolica	AM	OM	[1]Observed by the author through a microscope[2]Han et al. Investigation on Arbuscular Mycorrhizal Fungi Symbiotic Characteristics of Rare and Relict Plant in Inner Mongolia Desert . Anhui Agricultural Sciences, 2012, 21: 10753-10754.
Prunus mongolica	AM	OM	[1] Wang et al. Study on Arbuscular Mycorrhiza Fungi Diversity and Inoculation Effect of Prunus mongolica. Chinese Agricultural Science Bulletin, 2011, 27(06): 155-160.[2] Zhou, et al. Characterization of Arbuscular Mycorrhizal Fungus Communities of Aquilaria sinensis Roots from Yunnan Province. Chinese Pharmaceutical Journal, 2019, 54(11): 867-873.
Prunus sibirica	AM	OM	[1]Shi et al. Fine root morphology of twenty hardwood species in Maoershan natural secondary forest in Northern China. Chinese Journal of Plant Ecology, 2008, 06: 1217-1226.[2]Zhao. The effect of arbuscular mycorrhizal fungi on the growth of corn on three types of coal gangue. Inner Mongolia University, 2013.
Quercus mongolica	ECM	OM	[1] Meng et al. The Ecological distribution of ecto-mycorrhizal fungi in main coniferous forests in Northeast China. Fungi System, 2001(03):413-419. [2] Wei et al. Diversity of ectomycorrhizal fungi associated with Quercus variabilis in gneissose area of Taihang Mountains. Acta Mycobiota, 2018, 37(04): 422-433.[3]Shi et al. Fine root morphology of twenty hardwood species in Maoershan natural seco…
Reaumuria songarica	AM	OM	[1]Observed by the author through a microscope [2]Sun. Diversity of Arbuscular Mycorrhizal Plant and Fungi in Ordos. Inner Mongolia University, 2006.
Rosa davurica	AM，NM	FM	[1]Akhmetzhanova et al. A rediscovered treasure: mycorrhizal intensity database for 3000 vascular plants species across the former Soviet Union. Ecology. 2012.93:689.[2]Yang et al. Diversity of arbuscular mycorrhizal fungi in Dahurian larch forests in Da Hinggan Ling Mountains. Journal of Ecology, 2010,03:504-510.
Rosa hugonis	AM	OM	Li et al. Diversity and Distribution of Arbuscular Mycorrhizal (AM) Fungi in Loess Hilly Gully Region. Forestry Science, 2011, 07: 116-122
Rosa xanthina	AM	OM	[1]Observed by the author through a microscope [2]Jiang et al. Study on Arbuscular Mycorrhizal Fungi Phyletic Resource and Diversity of Several Xerophil in the Inner Mongolia West . Inner Mongolia Agricultural University, 2009.
Rubus crataegifolius	NM	NM	[1]Observed by the author through a microscope[2]Akhmetzhanova et al. A rediscovered treasure: mycorrhizal intensity database for 3000 vascular plants species across the former Soviet Union. Ecology. 2012.93:696.
Salix rorida	ECM	OM	[1]Observed by the author through a microscope[2]Akhmetzhanova et al. A rediscovered treasure: mycorrhizal intensity database for 3000 vascular plants species across the former Soviet Union. Ecology. 2012.93:696.
Salix siuzevii	ECM	OM	[1]Observed by the author through a microscope[2]Akhmetzhanova et al. A rediscovered treasure: mycorrhizal intensity database for 3000 vascular plants species across the former Soviet Union. Ecology. 2012.93:696.
Sarcozygium xanthoxylon	AM	OM	[1]Han et al. Investigation on Arbuscular Mycorrhizal Fungi Symbiotic Characteristics of Rare and Relict Plant in Inner Mongolia Desert . Anhui Agricultural Sciences, 2012, 21: 10753-10754. [2] Liu et al. Effect of relict plant Tetraena mongolica on archaeal community in desert soil. Acta Ecologica Sinica, 2021, 41(09): 3548-3563.
Sophora davidii	AM	OM	Observed by the author through a microscope
Spiraea pubescens	AM	OM	[1]Observed by the author through a microscope[2]Li et al. Diversity and Distribution of Arbuscular Mycorrhizal (AM) Fungi in Loess Hilly Gully Region. Forestry Science, 2011, 07: 116-122
Spiraea salicifolia sp1	AM，NM	FM	[1]Observed by the author through a microscope[2]Akhmetzhanova et al. A rediscovered treasure: mycorrhizal intensity database for 3000 vascular plants species across the former Soviet Union. Ecology . 2012.93:689.[3] Bao et al. Arbuscular mycorrhizae and their structural types on common plants in grasslands of mid-western Inner Mongolia. Biodiversity, 2004(05):501-508.
Spiraea salicifolia	AM，NM	FM	[1]Observed by the author through a microscope[2]Akhmetzhanova et al. A rediscovered treasure: mycorrhizal intensity database for 3000 vascular plants species across the former Soviet Union. Ecology . 2012.93:689.[3] Bao et al. Arbuscular mycorrhizae and their structural types on common plants in grasslands of mid-western Inner Mongolia. Biodiversity, 2004(05):501-508.
Spiraea trilobata	AM	OM	[1]Akhmetzhanova et al. A rediscovered treasure: mycorrhizal intensity database for 3000 vascular plants species across the former Soviet Union. Ecology. 2012. 93:689. [2]Jiang et al. Study on Arbuscular Mycorrhizal Fungi Phyletic Resource and Diversity of Several Xerophil in the Inner Mongolia West . Inner Mongolia Agricultural University, 2009.
Sympegma regelii	NM	NM	[1]Observed by the author through a microscope[2]Bao et al.Diversity and Ecological Distribution of Arbuscular Mycorrhizal Association in the Grassland and Desert of Inner Mongolia. Inner Mongolia Agricultural University, 2004.
Tamarix chinensis	AM	OM	[1]Observed by the author through a microscope[2]Wang et al. Phylogenetic distribution and evolution of mycorrhizas in land plants. Mycorrhiza. 2006
Tetraena mongolica	AM	OM	[1] Liu et al. Effect of relict plant Tetraena mongolica on archaeal community in desert soil. Acta Ecologica Sinica, 2021, 41(09): 3548-3563.[2]Bao et al.Diversity and Ecological Distribution of Arbuscular Mycorrhizal Association in the Grassland and Desert of Inner Mongolia. Inner Mongolia Agricultural University, 2004.
Vitex negundo	AM	OM	[1]Observed by the author through a microscope[2]Wang et al. Phylogenetic distribution and evolution of mycorrhizas in land plants. Mycorrhiza. 2006
Ziziphus jujuba	AM	OM	[1]Akhmetzhanova et al. A rediscovered treasure: mycorrhizal intensity database for 3000 vascular plants species across the former Soviet Union. Ecology. 2012. 93:689[2]Tang et al. Preliminary Studies on Molecular Genetic of 11 Strain Arbuscular Mycorrhizal Fungi from 5 Tree Species. Scientla Silvae Sinicae, 2006, 01: 126-128. [3] Song et al. Effects of Soil Moisture and VAM Inoculation on Root M…

## Sheet: status
OM:obligately mycorrhizal;FM:facultatively mycorrhizal;NM:Non-mycorrhizal；mg/g
site	Species	status	soilN	soilP	leafC	leafN	leafP	stemC	stemN	stemP	rootC	rootN	rootP
IM016	Ajania achilloides	OM	0.313971	0.213166	447.492	26.5532	1.77044	450.372	6.87863	0.451376	415.358	11.8104	0.391144
IM016	Ajania achilloides	OM	0.313971	0.213166	474.976	23.9639	1.55229	416.698	6.14201	0.522244	430.017	7.00738	0.473394
IM016	Ajania achilloides	OM	0.313971	0.213166	438.897	27.1006	1.94649	447.46	6.0475	0.37069	447.856	6.11759	0.360845
IM016	Ajania achilloides	OM	0.313971	0.213166	452.842	27.9141	1.69281	440.548	6.48654	0.560465	452.818	6.93241	0.454198
IM016	Ajania achilloides	OM	0.313971	0.213166	434.408	17.0305	1.3244	397.649	7.68456	0.581349	458.431	7.77183	0.460111
JL026	Albizia kalkora	OM	2.79667	0.697209	454.612	28.3458	1.58058	473.91	7.90866	0.7548	444.18	12.1247	0.550601
JL024	Albizia kalkora	OM	2.96333	0.543576	456.286	22.7559	1.27096	461.839	6.82451	0.502754	447.084	14.687	0.720737
JL021	Albizia kalkora	OM	3.97	0.688251	452.38	25.0911	1.0687	467.186	7.619	0.380112	451.688	12.4822	0.655334
JL023	Albizia kalkora	OM	4.85	0.937787	449.593	24.3586	1.18621	478.36	8.44841	0.468431	452.861	16.6644	0.900189
IM017	Ammopiptanthus mongolicus	OM	0.164888	0.224406	471.828	27.5833	1.04802	472.407	10.8818	0.458647	455.801	10.8634	0.829851
IM017	Ammopiptanthus mongolicus	OM	0.164888	0.224406	485.166	29.7159	0.847645	492.486	13.7749	0.337634	463.055	12.5423	0.917742
IM017	Ammopiptanthus mongolicus	OM	0.164888	0.224406	474.998	24.9346	0.739264	479.004	16.2388	0.622309	468.566	7.81423	0.495935
IM014	Ammopiptanthus mongolicus	OM	0.125019	0.119209	501.82	31.4307	1.01413	472.485	12.7625	0.524217	470.416	12.002	0.522388
IM014	Ammopiptanthus mongolicus	OM	0.125019	0.119209	495.727	30.577	0.868098	483.269	14.3471	0.562654	473.021	19.5166	0.477541
IM017	Ammopiptanthus mongolicus	OM	0.164888	0.224406	488.766	26.6744	0.759375	453.191	8.15454	0.299569	474.975	8.99449	0.265938
IM014	Ammopiptanthus mongolicus	OM	0.125019	0.119209	481.933	30.8391	1.03367	470.132	13.7044	0.466851	476.521	16.6099	0.56927
IM017	Ammopiptanthus mongolicus	OM	0.164888	0.224406	483.743	24.7169	0.957317	471.99	11.7255	0.590234	485.167	10.1661	0.889401
JL003	Betula platyphylla	OM	1.18	0.479569	440.095	19.4756	1.83629	445.192	3.77929	0.523893	382.807	7.72768	0.894305
JL004	Betula platyphylla	OM	0.636667	0.295448	446.848	16.8511	1.72856	473.273	4.36294	0.447019	434.211	4.18763	0.563504
JL002	Betula platyphylla	OM	0.593333	0.388609	476.464	15.5823	1.88033	471.024	4.97919	0.536971	449.063	4.18707	0.641947
JL023	Betula platyphylla	OM	4.85	0.937787	466.547	21.7403	1.63657	464.578	2.19218	0.282176	457.551	3.5741	0.414891
IM012	Caragana intermedia	OM	0.296967	0.262527	417.703	34.3494	1.15333	447.462	14.0269	0.701245	423.801	15.1316	0.511236
IM012	Caragana intermedia	OM	0.296967	0.262527	412.051	27.3161	1.15546	452.287	15.8686	0.606509	432.869	18.1924	0.438811
IM012	Caragana intermedia	OM	0.296967	0.262527	403.916	32.0585	0.916409	440.258	15.9186	0.948936	443.393	23.8972	0.42973
IM004	Caragana microphylla	OM	0.540018	0.162364	428.975	35.1141	1.44275	461.908	17.5783	0.430079	431.232	17.7392	0.681818
IM004	Caragana microphylla	OM	0.540018	0.162364	424.574	33.7324	1.41079				433.338	26.0865	0.979215
IM006	Caragana microphylla	OM	3.38151	0.579185	442.425	36.0536	1.13115	455.274	10.7636	0.559211	470.195	13.1508	0.309255
IM004	Caragana microphylla	OM	0.540018	0.162364	437.601	35.8178	1.54661	446.079	19.5435	0.762626
IM016	Caragana stenophylla	OM	0.313971	0.213166	396.5	34.9217	1.51656	455.719	10.1653	0.484444	432.675	19.1319	1.05472
IM014	Caragana stenophylla	OM	0.125019	0.119209	379.794	16.7151	0.702341	460.343	9.73846	0.423497	442.675	19.8149	0.835498
IM014	Caragana stenophylla	OM	0.125019	0.119209	385.314	17.9593	1.00669	456.941	10.5841	0.571848	443.018	18.925	1.36866
IM016	Caragana stenophylla	OM	0.313971	0.213166	398.179	36.3875	1.65972	459.411	11.404	0.475728	449.811	13.5097	0.584906
IM016	Caragana stenophylla	OM	0.313971	0.213166	382.922	32.6214	1.57419	460.995	11.1535	0.617021	453.323	14.2473	0.562271
IM014	Caragana stenophylla	OM	0.125019	0.119209	414.189	19.472	0.758621				464.376	14.8404	0.569343
IM016	Caragana stenophylla	OM	0.313971	0.213166	396.776	35.0367	1.54969	454.103	10.9944	0.508889	465.95	16.9053	1.47731
IM016	Caragana tibetica	OM	0.313971	0.213166	425.789	19.3392	1.10631		9.07523	0.679032	431.516	17.617	0.836127
IM016	Caragana tibetica	OM	0.313971	0.213166	411.535	17.8968	0.987261	437.25	10.5997	0.380723	450.883	16.9148	0.593607
IM016	Caragana tibetica	OM	0.313971	0.213166	429.385	17.5894	1.05346	434.523	12.6114	0.443564	474.202	14.7229	0.365079
LN012	Clematis florida	OM	3.11	0.704716	378.026	16.0995	1.55393	429.715	8.39519	0.874687
LN012	Clematis florida	OM	4.73	0.892484	394.352	17.5183	1.29409	411.979	10.0011	0.928347
LN010	Clematis florida	OM	1.17	0.409942	402.73	17.5259	1.59456	428.634	7.97328	0.76317
GS010	Coriaria nepalensis	OM	1.09	0.49	413.65	24.37	1.823	449.92	6.81	0.459	426.16	10.9	0.552
GS010	Coriaria nepalensis	OM	1.09	0.49	414.11	19.6	1.135	444.86	7.39	0.613	428.87	7.98	0.481
GS010	Coriaria nepalensis	OM	1.09	0.49	445.85	29.02	1.988	447.97	7.12	0.482	433.56	7.18	0.468
GS003	Coriaria nepalensis	OM	3.59417	0.850417	403.19	31.24	1.672	446.77	14.52	0.976	440.34	17.26	1.001
LN012	Corylus heterophylla	OM	4.32	0.785186	429.142	15.047	1.17537	441.46	4.70036	0.498225	433.05	3.72415	1.1617
LN012	Corylus heterophylla	OM	4.73	0.892484	432.951	16.4801	1.41687	443.952	5.36519	0.91218	434.513	7.13179	0.781286
JL006	Corylus heterophylla	OM	0.24	0.366214	469.208	22.8112	1.33632	463.851	6.11544	0.536639	437.17	7.18842	0.813924
NM003	Corylus heterophylla	OM	2.29726	0.545048	445.583	18.937	1.27273	442.831	4.55529	0.412231	437.187	5.26086	0.731498
LN012	Corylus heterophylla	OM	3.11	0.704716	426.99	15.4119	1.34798	439.847	4.24968	0.39315	437.746	7.51807	1.86393
JL012	Corylus heterophylla	OM	0.4	0.187397	445.063	18.2264	1.36927	453.164	5.19829	0.594345	439.676	5.29363	0.808153
JL010	Corylus heterophylla	OM	1.01	0.477847	435.554	16.3475	1.37007	462.397	8.05801	0.704224	440.875	5.91087	0.853463
JL003	Corylus heterophylla	OM	1.18	0.479569	426.565	19.9319	1.2008	444.078	4.72105	0.500824	440.955	4.79348	0.751711
LN011	Corylus heterophylla	OM	2.64	0.439499	447.853	15.4497	0.672288	446.004	5.16786	0.389483	441.032	5.47776	0.412923
JL009	Corylus heterophylla	OM	0.82	0.438231	444.1	21.9354	1.62136	452.706	7.71545	0.760141	441.448	8.93862	1.75903
LN011	Corylus heterophylla	OM	2.5	0.446555	453.532	15.93	0.987802	445.661	5.6217	0.354708	441.977	5.25088	0.391861
LN009	Corylus heterophylla	OM	2.88	0.529545	453.372	18.6864	0.944459	456.67	4.90565	0.403355	443.037	8.09771	0.375507
LN011	Corylus heterophylla	OM	2.57	0.527969	473.298	16.3591	0.849036	441.739	5.06957	0.384457	443.206	6.50833	0.29363
JL013	Corylus heterophylla	OM	1.97	0.545779	439.798	19.02	1.60132	449.487	5.25424	0.582665	443.274	4.1541	1.06757
LN009	Corylus heterophylla	OM	2.26	0.487333	441.963	19.3052	1.06851	454.059	5.50351	0.449311	443.472	6.76391	0.354276
LN010	Corylus heterophylla	OM	1.76	0.423385	449.403	19.9988	1.2853	444.761	7.34899	0.58769	443.861	6.883	0.940023
JL026	Corylus heterophylla	OM	2.79667	0.697209	441.318	20.2316	1.1983	450.104	3.78508	0.504216	444.572	9.56076	1.57743
LN009	Corylus heterophylla	OM	2.77	0.495526	455.362	19.049	1.06724	454.723	5.5167	0.411669	444.793	7.41291	0.729538
JL018	Corylus heterophylla	OM	3.86333	0.797191	447.129	24.6722	1.32165	456.918	5.51163	0.447864	445.012	7.30293	0.865953
LN010	Corylus heterophylla	OM	2.03	0.566707	448.885	18.7501	1.8151	446.246	5.51646	0.467266	445.023	6.14796	0.861511
JL007	Corylus heterophylla	OM	1.63667	0.541747	433.019	18.2509	1.37293	454.114	6.24735	0.619236	445.078	9.59936	1.02879
JL014	Corylus heterophylla	OM	7.02333	1.12899	443.884	19.0056	1.5985	450.598	4.65397	0.570359	445.36	7.37073	1.08318
JL023	Corylus heterophylla	OM	4.85	0.937787	438.2	23.1596	1.5151	455.603	4.16407	0.434944	445.498	6.32318	0.939516
JL015	Corylus heterophylla	OM	4.65667	0.751013	445.01	17.8966	1.04842	452.725	4.7164	0.473069	445.571	4.21973	0.75212
JL019	Corylus heterophylla	OM	3.84667	1.59096	441.261	18.8559	2.08809	452.368	4.76177	0.617019	447.511	8.22426	2.65472
JL020	Corylus heterophylla	OM	3.62667	0.819736	439.745	16.6823	1.68274	500.103		0.68031	447.907	5.22556	1.48566
LN010	Corylus heterophylla	OM	1.17	0.409942	447.554	18.0279	1.74302	444.366	5.36724	0.680856	448.308	6.69031	1.0078
JL022	Corylus heterophylla	OM	2.96667	0.648755	440.846	15.946	1.15213	452.206	4.37641	0.528486	448.458	5.29688	0.747801
JL021	Corylus heterophylla	OM	3.97	0.688251	453.216	19.1797	1.04027	459.416	4.75264	0.267284	449.701	7.81845	1.13622
HLJ006	Corylus heterophylla	OM	3.41368	2.00756	455.714	13.9131	2.84487	452.296	5.53391	0.978825	449.939	5.84343	2.29597
HLJ005	Corylus heterophylla	OM	4.66444	0.40401	447.649	15.3845	2.68891	465.553	6.36887	0.56931	450.374	6.34855	1.5348
HLJ002	Corylus heterophylla	OM	18.0266	1.31075	457.127	19.5633	4.80145	467.699	5.94368	0.71994	451.883	5.41928	0.834405
JL024	Corylus heterophylla	OM	2.96333	0.543576	441.529	16.6553	1.33601	457.255	3.79779	0.600304	452.159	3.8001	0.657508
HB017	Corylus heterophylla	OM			459.033	31.7014	2.0687	476.1	8.69116	0.592965	452.771	8.39328	0.602247
JL011	Corylus heterophylla	OM	2.13667	0.652595	446.653	18.4564	1.75545	459.802	5.31763	0.877854	452.883	6.89635	1.63492
JL016	Corylus heterophylla	OM	3.08333	0.585402	446.212	21.9273	1.66197	456.163	3.57115	0.468431	453.214	5.54323	0.317362
JL017	Corylus heterophylla	OM	2.53333	0.588241	438.236	18.4105	1.62424	458.874	5.31336	0.799334	454.585	6.19825	1.26489
HB019	Corylus heterophylla	OM			462.124	17.192	1.14706	476.008	7.2861	0.542079	454.975	7.50162	0.703349
JL025	Corylus heterophylla	OM	2.71333	0.342596	451.412	22.7791	1.38086	461.315	5.64598	0.562779	455.392	8.479	0.62721
HB017	Corylus heterophylla	OM			456.078	31.8692	2.24911	478.694	7.33915	0.575682	456.525	9.18638	1.23349
HB017	Corylus heterophylla	OM			464.932	32.312	2.17054	476.871	8.31364	0.502564	457.272	11.4398	1.64908
HB001	Corylus heterophylla	OM	1.32474	0.326316	458.098	25.0847	1.4417	483.852	5.17958	0.561713	460.911	5.24031	2.18615
HB001	Corylus heterophylla	OM	1.14081	0.34	456.054	22.569	1.42692	476.651	5.57415	0.494898	462.132	5.45737	1.22511
HB012	Corylus heterophylla	OM	0.671685	0.739474	460.481	23.7143	1.48289	465.911	5.87174	0.572519	463.655	7.10885	1.24197
HB012	Corylus heterophylla	OM	1.8117	0.614865	467.718	26.4147	1.89531	471.465	5.44206	0.454545	463.934	7.46771	1.01758
HB012	Corylus heterophylla	OM	1.95017	0.628453	464.533	28.6961	2.1161	469.542	8.60166	0.769042	464.284	6.59162	1.47758
HB019	Corylus heterophylla	OM	4.0648	0.529687	464.155	21.1279	1.9927	474.635	6.86895	0.473039	464.991	7.73588	1.18736
HB019	Corylus heterophylla	OM			465.863	21.1225	1.63433	476.123	7.32153	0.588235	467.47	7.75022	1.08539
HB001	Corylus heterophylla	OM	0.860139	0.319481	462.823	23.702	1.58545	475.264	6.82911	0.607843	468.244	5.57662	0.725108
HLJ001	Corylus heterophylla	OM	17.4269	1.68181	470.338	11.6996	1.56024	495.439	7.62487	0.800691	474.657	5.69095	0.656603
LN004	Corylus heterophylla	OM	2.28	0.382312	440.67	19.0877	1.75598	450.842	5.87445	0.879865
LN004	Corylus heterophylla	OM	2.45	0.388008	442.897	16.2085	1.1983	447.651	5.77483	1.0177
LN004	Corylus heterophylla	OM	2.52	0.418143	443.137	15.6133	1.63857	456.885	5.80962	0.802445
GS008	Cotinus coggygria	OM	2.195	0.623333	455.44	18.23	1.127	463.58	5.15	0.431	416.97	5.38	0.647
GS008	Cotinus coggygria	OM	2.195	0.623333	440.77	20.89	1.273	462.59	5.58	0.558	433.88	4.83	0.569
SAX004	Cotinus coggygria	OM	2.80077	0.650118	463.265	13.9342	0.711297	466.113	2.71623	0.141844	438.239	3.04761	0.310078
JL013	Crataegus pinnatifida	OM	1.97	0.545779	443.186	15.0496	1.02789	451.709	3.92728	0.609135	441.869	4.67497	0.892849
JL012	Crataegus pinnatifida	OM	0.4	0.187397	455.061	16.3572	1.19596	455.971	3.28356	0.491011	448.615	4.11562	0.508222
JL018	Crataegus pinnatifida	OM	3.86333	0.797191	444.86	17.0412	1.32463	454.373	3.53059	0.461177	450.67	4.74492	0.691076
JL022	Crataegus pinnatifida	OM	2.96667	0.648755	453.566	18.2094	2.13757	450.941	4.22182	0.830688	452.801	4.26845	0.804863
JL024	Crataegus pinnatifida	OM	2.96333	0.543576	446.116	15.5542	1.18505	459.755	5.31817	0.657817	455.18	3.49093	0.50712
JL025	Crataegus pinnatifida	OM	2.71333	0.342596	458.18	14.5536	0.977666	459.446	4.11904	0.531464	455.187	3.46778	0.372141
JL026	Crataegus pinnatifida	OM	2.79667	0.697209	469.15	15.7857	1.57469	468.206	4.64745	0.615531	456.894	4.96652	0.509473
XJ017	Halocnemum strobilaceum	NM	0.889438	0.67067				394.863	17.4228	0.728395	430.195	17.3843	0.767327
XJ017	Halocnemum strobilaceum	NM	0.979052	0.574432				404.993	11.4895	0.606362	442.586	12.2431	0.690909
XJ017	Halocnemum strobilaceum	NM	0.889438	0.67067				358.219	16.8095	0.827856	443.953	12.6927	0.610315
XJ017	Halocnemum strobilaceum	NM	0.889438	0.67067				373.763	15.3896	0.678571	449.001	17.3588	0.468057
XJ015	Halocnemum strobilaceum	NM	0.894001	0.708714				420.353	19.2006	0.55625	450.513	18.3481	0.68328
XJ017	Halocnemum strobilaceum	NM	0.979052	0.574432				323.244	11.4435	0.961039	451.489	11.2155	0.649371
XJ017	Halocnemum strobilaceum	NM	0.979052	0.574432				406.314	10.2709	0.511066	452.047	9.98469	0.484006
XJ015	Halocnemum strobilaceum	NM	0.894001	0.708714				364.815	18.0783	0.727273	454.545	18.4964	0.723545
XJ015	Halocnemum strobilaceum	NM	0.894001	0.708714				434.15	18.5933	0.522642	463.906	21.2012	0.520316
XJ004	Halostachys caspica	OM	1.16077	0.947696				451.923	14.7881	0.639279	386.728	16.0983	0.932653
XJ004	Halostachys caspica	OM	1.16077	0.947696				465.858	10.1996	0.299197	422.035	14.4635	0.75
XJ004	Halostachys caspica	OM	1.16077	0.947696				471.315	11.2475	0.317961	427.929	15.5294	0.606987
XJ003	Haloxylon ammodendron	NM	0.487142	0.581454				459.781	10.0624	0.312644	426.164	22.0734	0.555759
XJ003	Haloxylon ammodendron	NM	0.487142	0.581454				472.897	8.17441	0.1258	433.453	17.0216	0.273663
XJ003	Haloxylon ammodendron	NM	0.487142	0.581454				473.668	8.91185	0.240793	436.405	13.495	0.270378
SX009	Hippophae rhamnoides	OM	1.07	0.702	452.62	33.72	1.736	469.73	11.99	0.548	431.74	20.29	0.883
GS007	Hippophae rhamnoides	OM	0.996667	0.829333	461.32	39.41	2.317	478.49	12.43	0.405	438.5	14.87	0.358
GS007	Hippophae rhamnoides	OM	0.996667	0.829333	459.23	38.85	2.32	470.5	11.02	0.752	442.53	16.98	1.457
GS007	Hippophae rhamnoides	OM	0.996667	0.829333	456.68	38.07	2.404	470.65	15.63	1.015	447.57	14.24	0.799
GS007	Hippophae rhamnoides	OM	0.996667	0.829333	448.34	40.8	2.784	474.91	16.39	1.276	451.26	15.09	1.442
SX014	Hippophae rhamnoides	OM	0.82	0.8	445.77	33.61	1.954	471.93	9.31	0.436	453.52	18.84	0.945
SX014	Hippophae rhamnoides	OM	0.56	0.598	441.52	33.8	2.51	470.74	12.08	0.72	454.63	12.54	0.583
SX009	Hippophae rhamnoides	OM	0.68	0.74	453.31	35.45	2.159	471.08	14	0.827	454.79	12.68	0.941
SX004	Hippophae rhamnoides	OM	0.56	0.596	471.93	29.6	1.406	486.27	14.66	0.537	456.14	6.27	0.4
SAX010	Hippophae rhamnoides	OM	0.988628	0.690476	467.811	28.9198	1.46617	481.621	13.8617	0.327869	457.461	17.4235	0.837438
SX014	Hippophae rhamnoides	OM	0.63	0.727	443.86	33.39	1.916	472.05	11.45	0.564	457.58	25.89	1.065
SX009	Hippophae rhamnoides	OM	0.74	0.697	440.38	33.88	2.477	477.12	15.55	0.738	461.05	25.62	0.628
SAX005	Hippophae rhamnoides	OM	0.901401	0.348706	465.407	35.4397	2.64706	485.072	13.3089	0.872483	461.938	23.8096	2.17949
SX004	Hippophae rhamnoides	OM	0.66	0.523	469.41	28.87	1.41	479.02	14.22	0.54	463.19	14.24	0.317
SAX010	Hippophae rhamnoides	OM	0.988628	0.690476	460.944	31.9486	1.6	487.941	17.4351	0.408163	464.154	18.723	0.817204
SX004	Hippophae rhamnoides	OM	0.62	0.547	464.14	28.07	1.406	477.56	11.66	0.489	467.44	13.93	0.441
XJ014	Kalidium foliatum	OM	0.847078	0.64624				418.356	19.0704	0.470699	417.965	23.7012	0.872531
XJ014	Kalidium foliatum	OM	0.847078	0.64624				340.642	20.9211	0.546584	432.179	25.3397	0.88806
XJ014	Kalidium foliatum	OM	0.847078	0.64624				415.798	20.915	0.574803	437.731	24.5842	0.976534
JL012	Lespedeza daurica	OM	0.4	0.187397	450.06	20.0268					394.036	10.2223	0.594659
JL002	Lespedeza daurica	OM	0.593333	0.388609	457.171	27.8965	1.3953	438.358	13.5067	0.756327	406.6	16.7228	0.715856
JL010	Lespedeza daurica	OM	1.01	0.477847	450.24	25.3223	1.65507				435.964	12.4332	0.834374
JL015	Lonicera japonica	OM	4.65667	0.751013	432.672	14.8061	1.27957	452.381	2.72705	0.43369	434.621	3.26325	0.580866
JL013	Lonicera japonica	OM	1.97	0.545779	434.72	21.1037	1.90919	454.26	3.60063	0.471718	444.679	6.06423	1.3701
JL018	Lonicera japonica	OM	3.86333	0.797191	437.617	15.0349	0.911844	456.973	3.14602	0.462433	444.987	3.93964	0.805225
JL026	Lonicera japonica	OM	2.79667	0.697209	451.046	18.0146	1.24827	457.705	2.69285	0.376301	449.227	3.79867	0.656944
JL024	Lonicera japonica	OM	2.96333	0.543576	437.481	20.6802	1.51412	462.271	6.75466	0.766731	449.683	10.1221	1.45952
JL011	Lonicera maackii	OM	2.13667	0.652595	434	15.4449	2.07086	452.123	3.00785	0.672357	437.324	4.73085	1.54281
JL003	Lonicera maackii	OM	1.18	0.479569	427.182	10.1817	0.839176	450.655	3.39137	0.395836	440.09	2.51594	0.356613
JL007	Lonicera maackii	OM	1.63667	0.541747	440.079	17.8142	1.49053	450.767	4.02635	0.619038	453.535	7.34966	1.46681
JL001	Malus baccata sp2	OM	3.48333	0.855542	428.514	11.8852	2.1822	455.629	1.95139	0.303007	438.803	1.87021	1.04415
JL023	Malus baccata sp2	OM	4.85	0.937787	429.886	14.8738	1.53037	463.278	3.96263	0.531692	446.658	5.1678	1.01299
JL007	Malus baccata sp2	OM	1.63667	0.541747	423.715	16.2956	1.25326	448.135	3.74471	0.560008	448.228	6.45283	1.05988
JL022	Malus baccata sp2	OM	2.96667	0.648755	443.016	15.5925	1.14757	453.846	3.05455	0.44444	451.083	2.92867	0.429332
JL024	Malus baccata sp2	OM	2.96333	0.543576	437.992	17.1716	1.26011	457.897	3.42514	0.60305	459.941	4.31184	0.756241
SX011	Ostryopsis davidiana	OM	0.97	0.572	429.29	15.11	1.9	447.62	4.97	0.392	408.6	6.49	1.127
GS004	Ostryopsis davidiana	OM	1.52083	0.621083	463.7	21.3	1.429	459.82	5.26	0.659	417.75	4.57	0.823
SX011	Ostryopsis davidiana	OM	1.05	0.615	429.19	16.37	1.642	435.35	6.84	0.369	421	6.53	0.509
GS004	Ostryopsis davidiana	OM	1.52083	0.621083	455.12	21.02	1.486	461.66	3.93	0.459	421.08	3.96	0.533
GS004	Ostryopsis davidiana	OM	1.52083	0.621083	454.83	20.35	1.385	457.42	5.03	0.563	422.37	4.75	0.471
SX001	Ostryopsis davidiana	OM	2.29	0.635	446.9	18.72	2.168	454.19	5.6	0.6	425.82	4.05	0.408
SX001	Ostryopsis davidiana	OM	2.06	0.559	442.97	17.05	1.4	451.33	5.99	0.302	427.7	4.64	0.516
IM009	Ostryopsis davidiana	OM	2.35887	0.386866	444.8	22.1932	1.27844	440.299	5.40774	0.45942	436.948	5.66506	0.432353
SX011	Ostryopsis davidiana	OM	1.01	0.5935	451.2			432.09	16	1.218	437.48	6.25	0.528
IM001	Ostryopsis davidiana	OM	1.9043	0.379622	426.347	13.2919	0.811258	442.185	5.01997	0.366972	437.957	4.88793	0.365127
GS001	Ostryopsis davidiana	OM	1.64333	0.628667	452.23	20.01	1.207	458.07	5.32	0.435	438.44	4.12	0.325
IM009	Ostryopsis davidiana	OM	2.35887	0.386866	424.068	20.9067	0.810044	450.389	5.41683	0.275037	438.979	5.21116	0.311146
SX001	Ostryopsis davidiana	OM	2.52654	0.536	445.73	18.24	0.988				439.22	4.72	0.335
NM005	Ostryopsis davidiana	OM	4.42387	0.512654	438.837	19.8263	2.12727	454.351	7.79062	1.22974	440.702	6.62617	1.86235
HLJ007	Ostryopsis davidiana	OM	13.8484	1.37726	476.561	21.1186	3.88788	460.494	4.7515	0.444321	441.013	4.52058	0.645623
SX007	Ostryopsis davidiana	OM	1.32	0.501	457.06	18.9	1.312	465.16	4.58	0.536	442.31	5.83	0.496
GS001	Ostryopsis davidiana	OM	1.64333	0.628667	456.78	19.6	1.081	455.82	4.88	0.391	443.48	4.04	0.298
SX007	Ostryopsis davidiana	OM	1.76	0.599	456.89	19.74	1.279	458.47	5.94	0.704	445.48	5.03	0.428
SAX001	Ostryopsis davidiana	OM	2.59076	0.583524	453.409	16.5347	0.912863	454.083	3.5644	0.231023	445.902	4.24544	0.282776
HB008	Ostryopsis davidiana	OM	2.02675	0.946085	466.531	17.9659	1.13077	477.233	4.45179	0.453883	447.049	4.86295	0.470968
SAX008	Ostryopsis davidiana	OM	0.410077	0.613208	459.429	16.5725	2.07254	471.851	6.12908	0.567376	447.804	4.70201	0.880952
SAX008	Ostryopsis davidiana	OM	0.410077	0.613208	450.661	15.4271	1.42857	467.148	5.38189	0.361446	449.145	4.12784	0.683962
HB024	Ostryopsis davidiana	OM	3.60011	0.645669	469.418	19.7452	1.25714	470.862	4.27015	0.338235	449.708	4.51846	0.365044
IM001	Ostryopsis davidiana	OM	1.9043	0.379622	417.36	13.7618	0.881919	444.337	4.30345	0.325359	449.892	5.06876	0.267717
SAX001	Ostryopsis davidiana	OM	2.59076	0.583524	562.189	20.0911	0.963855	455.897	3.17232	0.289389	450.023	5.92823	0.379747
IM006	Ostryopsis davidiana	OM	3.38151	0.579185	433.344	23.6011	1.56782	454.027	6.72237	0.389694	450.173	5.42331	0.403566
HB006	Ostryopsis davidiana	OM			468.578	17.4192	0.914179	470.134	3.82001	0.250569	450.41	5.12229	0.316279
GS001	Ostryopsis davidiana	OM	1.64333	0.628667	460.12	22.9	1.314	462.28	5.56	0.56	451.44	5.49	0.458
HB018	Ostryopsis davidiana	OM			454.887	19.8173	1.30189	473.69	8.20354	0.561039	451.78	7.25264	0.504444
IM006	Ostryopsis davidiana	OM	3.38151	0.579185				456.214	4.70086	0.376789	452.292	4.62392	0.514979
IM009	Ostryopsis davidiana	OM	2.35887	0.386866	431.337	19.7572	1.43855	457.132	5.14622	0.343419	452.689	5.53841	0.332815
HB020	Ostryopsis davidiana	OM			469.835	25.6305	1.00364	467.62	6.77024	0.568922	452.79	9.73676	0.843478
HB014	Ostryopsis davidiana	OM	1.6899	0.46778	448.198	18.9082	0.796875	465.102	7.40132	0.392947	454.786	10.6153	0.638528
HB024	Ostryopsis davidiana	OM	2.61964	0.536842	458.714	19.0953	1.83582	467.631	4.31694	0.270396	454.89	5.17023	0.442661
HB008	Ostryopsis davidiana	OM	0.702258	0.491741	465.419	17.4081	1.11194	480.19	4.74141	0.5175	456.218	4.27836	0.38
HB006	Ostryopsis davidiana	OM			460.494	15.452	1.28679	467.363	3.67181	0.244656	457.574	3.69603	0.254005
HB018	Ostryopsis davidiana	OM			448.82	21.1846	1.85714	477.517	6.87261	0.32376	458.48	6.23708	0.282276
SAX001	Ostryopsis davidiana	OM	2.59076	0.583524	453.747	16.8771	0.850202	460.111	3.22567	0.212014	458.897	4.27044	0.27907
HB024	Ostryopsis davidiana	OM	3.18254	0.579495	454.015	17.9553	1.63636	466.049	4.08203	0.347716	459.172	5.2	0.6097
HB014	Ostryopsis davidiana	OM	2.44813	0.600936	449.667	17.8539	0.92674	468.22	6.22836	0.37037	460.425	8.88801	0.685144
HB014	Ostryopsis davidiana	OM	2.52574	0.494207	446.701	16.0045	0.932584	468.156	5.13233	0.401028	460.486	6.80106	0.453089
HB018	Ostryopsis davidiana	OM			454.722	22.8318	1.3855	476.602	7.58786	0.379487	460.609	7.73387	0.341629
HB008	Ostryopsis davidiana	OM	1.58131	0.991989	467.623	18.0013	1.12351	475.495	5.10931	0.437939	460.913	5.12889	0.373034
HB020	Ostryopsis davidiana	OM			473.983	24.4699	1.47445	471.315	6.2234	0.375959	460.931	8.83222	0.417607
HB005	Ostryopsis davidiana	OM			463.178	23.5759	2.04151	475.358	5.08405	0.659091	461.007	5.21792	0.741071
HB002	Ostryopsis davidiana	OM	3.86923	0.573438	454.632	24.6712	1.6	476.893	5.72733	0.423773	461.041	6.80324	0.683128
HB010	Ostryopsis davidiana	OM			467.088	24.2055	1.52381	478.116	4.89245	0.341346	461.077	5.83074	0.384937
HB005	Ostryopsis davidiana	OM			465.906	24.1196	1.86434	480.595	4.77634	0.359788	461.72	5.66397	0.58
HB002	Ostryopsis davidiana	OM	3.1138	0.554348	453.543	25.2302	1.70881	468.738	5.1001	0.363208	462.531	5.94133	0.67033
HB020	Ostryopsis davidiana	OM			473.587	24.2641	2.11154	467.704	6.93566	0.820051	464.65	9.10715	0.904444
HB006	Ostryopsis davidiana	OM			465.658	14.8005	0.893939	477.666	3.54454	0.298507	465.945	4.12352	0.397229
HB010	Ostryopsis davidiana	OM			464.956	22.7709	1.27757	483.601	5.11661	0.273657	469.869	5.28887	0.363636
HB010	Ostryopsis davidiana	OM			471.765	25.6691	1.40433	478.414	6.26962	0.578571	470.958	7.11884	0.377828
HB002	Ostryopsis davidiana	OM	2.75544	0.639553	455.898	25.7196	1.48496	476.109	5.5486	0.277202	471.191	8.35111	0.376417
IM001	Ostryopsis davidiana	OM	1.9043	0.379622	423.176	13.7216	0.861486	444.029	3.74652	0.197674
IM006	Ostryopsis davidiana	OM	3.38151	0.579185	439.242	16.2028	1.13067	451.574	4.74261	0.386154
HB005	Ostryopsis davidiana	OM			470.984	23.1734	1.54851	478.457	6.07227	0.360825
IM014	Oxytropis aciphylla	OM	0.125019	0.119209	443.643	11.1549	0.670886	441.565	6.27503	0.545685	460.06	6.28778	0.205811
IM014	Oxytropis aciphylla	OM	0.125019	0.119209							460.06	6.28778	0.207944
IM014	Oxytropis aciphylla	OM	0.125019	0.119209	446.558	15.6907	0.954023	452.768	6.69073	0.313158	463.741	6.95898	0.31185
IM014	Oxytropis aciphylla	OM	0.125019	0.119209	445.354	10.9828	0.59292		6.09671	0.38764	467.484	9.91235	0.304255
IM014	Oxytropis aciphylla	OM	0.125019	0.119209	447.798	13.2313	0.674051	423.48	7.0592	0.406181	481.815	7.38297	0.260606
LN011	Periploca sepium sp1	OM	2.57	0.527969	398.455	14.847	0.882055	439.153	7.50279	0.700911	440.133	8.60557	0.614408
LN011	Periploca sepium sp1	OM	2.5	0.446555	382.549	17.348	1.13413	437.675	5.80277	0.596082
LN011	Periploca sepium sp1	OM	2.64	0.439499	396.366	14.7338	0.832545	440.157	7.98997	0.821328
JL026	Populus davidiana	OM	2.79667	0.697209	461.338	21.4443	2.0797	456.335	4.4485	0.939841	432.733	4.28152	1.10253
JL015	Populus davidiana	OM	4.65667	0.751013	461.606	15.739	1.29293	454.811	4.01523	0.480472	438.596	3.21562	0.411794
JL017	Populus davidiana	OM	2.53333	0.588241	467.281	19.8569	1.48027	448.084	3.38476	0.463766	440.606	3.00616	0.573867
JL018	Populus davidiana	OM	3.86333	0.797191	461.756	20.9588	1.2721	465.424	5.38813	0.541733	446.2	3.58497	0.372687
JL005	Populus davidiana	OM	0.486667	1.74088	454.921	14.1763	1.6724	442.496	3.64117	0.651756		5.0095	0.998093
JL001	Populus koreana	OM	3.48333	0.855542	401.568	12.9445	1.91125	453.378	2.37865	0.655555	433.913	2.74254	0.798577
JL004	Populus koreana	OM	0.636667	0.295448	440.964	16.716	1.47934	462.46	5.7883	0.631481	441.18	3.06269	0.367657
JL005	Populus koreana	OM	0.486667	1.74088	433.805	14.6012	2.62508	452.626	3.92029	0.960629	416.867	4.11042	2.61859
JL026	Populus koreana	OM	2.79667	0.697209	419.415	13.4151	1.75062	462.128	4.18076	0.848734	421.864	2.74794	1.08222
IM015	Potaninia mongolica	OM	0.249652	0.262315	429.132	26.0076	1.85563	434.748	7.97395	0.591255	429.669	10.5033	0.360075
IM015	Potaninia mongolica	OM	0.249652	0.262315	419.033	24.3377	1.80712	448.442	8.03067	0.485597	436.012	8.00804	0.329193
IM015	Potaninia mongolica	OM	0.249652	0.262315	420.223	24.9469	1.75578	427.867	11.9785	0.383607	436.814	8.30157	0.32342
IM015	Potaninia mongolica	OM	0.249652	0.262315	420.802	24.9843	2.05172	431.93	12.0719		439.356	8.47783	0.472549
IM015	Potaninia mongolica	OM	0.249652	0.262315	420.668	21.7143	1.61708	433.84	7.71354	0.633721	462.463	8.89058	0.845745
IM013	Prunus mongolica	OM	0.725284	0.438713	429.79	20.9756	0.489666	470.098	5.66088	0.420732	459.509	6.22216	0.704362
IM013	Prunus mongolica	OM	0.725284	0.438713	433.281	20.593	0.756329	473.904	6.83756	0.429348	462.046	14.5587	1.35041
IM013	Prunus mongolica	OM	0.725284	0.438713	417.622	18.8926	0.736111	480.172	5.17927	0.239655	472.215	7.04186	0.30036
IM013	Prunus mongolica	OM	0.725284	0.438713				486.813	5.25062	0.187404	489.716	5.43185	0.089172
NM002	Prunus sibirica	OM	2.98243	0.497546	412.812	30.7285	2.23999	447.698	5.95031	0.6308	430.262	7.65435	0.586131
NM001	Prunus sibirica	OM	1.05715	0.267267	409.712	19.1119	1.17529	448.599	4.48952	0.39469	454.724	11.5198	0.384108
HB023	Prunus sibirica	OM	1.22479	0.503876	438.223	18.6276	0.811538	470.101	4.03356	0.315508	469.634	6.56242	0.475
HB023	Prunus sibirica	OM	0.974263	0.553501	443.56	17.7332	0.84	472.257	3.8091	0.298995	472.146	5.0594	0.485981
HB013	Prunus sibirica	OM	0.328049	0.762855	462.293	26.7414	1.29831	478.515	3.68649	0.29078	473.099	6.27236	0.377193
HB023	Prunus sibirica	OM	1.3857	0.589404	447.292	17.4779	0.94636	468.3	4.1225	0.470588	473.634	6.00466	0.798144
HLJ004	Prunus sibirica	OM	3.2124	1.46309	421.523	21.7553	2.26466	461.263	5.47029	0.689728	474.111	3.67346	0.902412
HB009	Prunus sibirica	OM	2.65287	0.666667	441.191	35.182	1.82955	480.485	4.997	0.349876	475.019	9.03141	0.517401
HB009	Prunus sibirica	OM	2.25024	0.592348	438.231	38.2022	2.44223	464.839	6.32598	0.458853	475.635	8.15089	0.538961
IM005	Prunus sibirica	OM	1.42369	0.388502	416.27	15.4238	0.909774	449.896	3.65295	0.244807	477.213	3.4606	0.212
HB023	Prunus sibirica	OM	1.19492	0.548927	441.121	21.3432	0.879121	470.186	4.2312	0.293367	478.342	11.937	0.501182
HB011	Prunus sibirica	OM	1.30252	0.542595	460.662	25.7171	1.45693	488.533	4.63031	0.332481	478.662	8.36401	0.577778
HB011	Prunus sibirica	OM	0.943606	0.583088	453.402	25.706	1.304	477.741	3.9111	0.318987	478.676	7.30913	0.534247
HB009	Prunus sibirica	OM	2.2379	0.603093	434.181	34.4829	1.72263	472.607	4.77568	0.290244	480.316	12.317	0.588372
BJ003	Prunus sibirica	OM	0.830655	0.627814	461.043	23.9278	1.34749	480.738	4.46595	0.505938	481.349	10.5913	0.928731
BJ003	Prunus sibirica	OM	0.830655	0.627814	451.006	25.3618	1.51613	472.588	3.78161	0.392202	481.983	5.93382	0.737885
HB013	Prunus sibirica	OM	1.2078	0.491228	456.643	22.1468	1.37736	479.97	4.79121	0.309278	483.552	6.42502	0.829474
HB013	Prunus sibirica	OM	1.46887	0.495519	459.709	30.0227	1.42086	478.088	3.56297	0.167939	484.196	5.60715	0.244681
HB011	Prunus sibirica	OM	0.584694	0.623581	454.187	26.447	1.48148	477.808	4.50115	0.365385	488.254	5.94681	0.469767
BJ003	Prunus sibirica	OM	0.830655	0.627814	460.975	17.6311	1.04745	485.547	3.98538	0.350427	497.561	5.09767	0.460251
IM005	Prunus sibirica	OM	1.42369	0.388502	416.964	17.2433	0.775
IM005	Prunus sibirica	OM	1.42369	0.388502	424.339	17.4237	0.918367
JL018	Quercus mongolica	OM	3.86333	0.797191	450.816	22.1113	1.59494	455.898	3.52002	0.385768	419.105	3.14479	0.22021
JL012	Quercus mongolica	OM	0.4	0.187397	453.257	16.0544		453.998	4.64758	0.626174	422.991	2.15726	0.999182
JL023	Quercus mongolica	OM	4.85	0.937787	447.691	18.8672	1.43855	469.644	4.84461	0.573098	433.66	6.32773	0.766523
JL015	Quercus mongolica	OM	4.65667	0.751013	442.653	18.8261	1.33966	448.162	4.71922	0.576392	437.705	3.42747	0.753954
LN011	Quercus mongolica	OM	2.64	0.439499	449.732	18.9782	1.08946	442.973	4.17788	0.243063	438.91	3.3224	0.17101
JL011	Quercus mongolica	OM	2.13667	0.652595	446.067	21.9491	1.99165	450.538	4.09639	0.661973	445.844	5.20908	1.5366
JL022	Quercus mongolica	OM	2.96667	0.648755	441.754	18.1303	1.3952	451.571	3.95846	0.596965	446.501	4.09573	0.762766
JL021	Quercus mongolica	OM	3.97	0.688251	445.45	21.2737	1.61332	456.086	4.70125	0.535947	447.159	8.65008	0.72184
JL016	Quercus mongolica	OM	3.08333	0.585402	446.069	23.0233	1.09496	454.226	3.13185	0.591879	448.095	7.54147	1.30567
JL025	Quercus mongolica	OM	2.71333	0.342596	443.31	20.8245	1.35499	451.123	3.838	0.47021	452.989	5.10175	0.406653
JL024	Quercus mongolica	OM	2.96333	0.543576	436.996	18.1228	1.38073	454.844	3.34416	0.408186	457.187	5.12984	0.684182
JL026	Quercus mongolica	OM	2.79667	0.697209	452.01	24.4468	1.86085	456.952	5.62017	0.706406	457.263	5.42322	0.392504
JL017	Quercus mongolica	OM	2.53333	0.588241	452.544		1.57262	448.157	3.60748	0.679074	457.97	3.811	0.448887
JL009	Quercus mongolica	OM	0.82	0.438231	448.846	22.1605	1.4578	452.71	4.68326	0.555265
XJ002	Reaumuria songarica	OM	0.679435	0.965047	321.423	25.7028	0.894161	416.619	13.1753	0.597052	422.048	11.3878	0.496032
XJ001	Reaumuria songarica	OM	0.621872	0.811471	303.718	27.1095	0.996454	450.715	14.3875	0.729651	460.291	13.2689	0.685668
XJ002	Reaumuria songarica	OM	0.679435	0.965047	318.534	26.0987	0.82963	476.635	11.5985	0.380042	472.556	12.7972	0.302273
XJ001	Reaumuria songarica	OM	0.621872	0.811471	340.118	21.7052	0.777778	462.159	12.504	0.387033	489.298	12.8106	0.191942
XJ002	Reaumuria songarica	OM	0.679435	0.965047	298.267	24.3307	0.818182	430.72	11.871	0.439222	492.231	10.6824	0.26087
XJ001	Reaumuria songarica	OM	0.621872	0.811471	370.524	24.7571	0.75	475.614	10.8533	0.230799	497.29	11.6696	0.227643
JL019	Rosa davurica	FM	3.84667	1.59096	443.589	15.6193	3.81775	447.985	2.9349	0.424202	437.463	3.60365	1.57483
JL022	Rosa davurica	FM	2.96667	0.648755	449.607	14.2119	1.53313	454.426	4.07571	0.496158	439.35	5.15876	0.95108
JL018	Rosa davurica	FM	3.86333	0.797191	447.463	14.7685	1.3727	456.273	5.46451	0.623754	439.884	3.12705	0.297958
JL013	Rosa davurica	FM	1.97	0.545779	450.041	16.382	1.35499	449.673	4.64124	0.463108	440.12	4.07516	0.825226
JL002	Rosa davurica	FM	0.593333	0.388609	432.106	13.6892	1.69568	462.636	4.73895	0.543828	441.295	5.17702	1.28705
JL003	Rosa davurica	FM	1.18	0.479569	435.934	18.8358	1.41231	453.671	3.82472		441.69	4.90087	0.673823
JL021	Rosa davurica	FM	3.97	0.688251	445.905	15.5736	1.30213	458.789	4.48228	0.525561	443.054	4.67821	1.12012
JL026	Rosa davurica	FM	2.79667	0.697209	440.731	18.3023	1.44845	463.386	4.83512	0.523847	445.8	6.8495	1.07483
JL015	Rosa davurica	FM	4.65667	0.751013	436.473	15.5808	1.25822	453.146	2.9243	0.255688	445.849	3.3838	0.47537
JL023	Rosa davurica	FM	4.85	0.937787	432.125	15.5604	1.59994	456.679	5.26596	0.692427	448.457	6.21054	1.39201
JL011	Rosa davurica	FM	2.13667	0.652595	455.521	18.3442	1.64606	459.57	4.80583	0.532876	448.502	6.56673	1.14799
JL012	Rosa davurica	FM	0.4	0.187397	446.477	15.33	1.61255	461.799	4.04558	0.451413	449.563	4.44083	0.527439
JL007	Rosa davurica	FM	1.63667	0.541747	423.212	13.7747	1.24341	458.78	5.01102	0.494958	463.389	5.84762	0.76287
SAX008	Rosa hugonis	OM	0.410077	0.613208	449.063	12.0502	0.92437	486.482	5.02927	0.387931	458.293	4.40389	0.785714
SAX004	Rosa hugonis	OM	2.80077	0.650118	443.75	10.7915	0.63745	474.776	3.49202	0.241379	462.085	2.78556	0.241546
SAX003	Rosa hugonis	OM	0.683529	0.528846	447.573	11.3352	0.833333	467.024	1.86329	0.136054	463.724	1.71342	0.20362
IM003	Rosa xanthina	OM	2.09058	0.519703	433.649	12.562	0.549839	464.101	5.86088	0.313916	436.012	5.90481	0.848943
IM002	Rosa xanthina	OM	1.14835	0.400235	436.296	13.9741	0.693023	456.747	6.14144	0.57764	446.099	5.36985	0.441368
IM003	Rosa xanthina	OM	2.09058	0.519703	434.48	9.57075	0.555556				450.092	3.33866	0.59473
IM002	Rosa xanthina	OM	1.14835	0.400235	426.968	11.5631	0.657143	460.017	5.81201	0.481944	451.262	8.17681	1.31613
IM003	Rosa xanthina	OM	2.09058	0.519703	440.455	11.0039	0.449468	482.141	4.78473	0.398693	452.585	9.28062	0.927581
IM002	Rosa xanthina	OM	1.14835	0.400235	432.753	13.8618	0.582133	466.61	6.72961	0.566613	453.451	6.18652	0.696078
IM002	Rosa xanthina	OM	1.14835	0.400235	431.631	14.3718	0.622951	462.804	7.21668	0.456556	457.052	8.21553	0.6
IM002	Rosa xanthina	OM	1.14835	0.400235	439.669	28.5609		469.551	14.9727		460.85	20.7673
IM002	Rosa xanthina	OM	1.14835	0.400235	447.254	34.3827		471.76	13.6308		462.492	22.5229
IM002	Rosa xanthina	OM	1.14835	0.400235	439.562	21.5705		475.683	23.8695		463.605	22.0653
IM002	Rosa xanthina	OM	1.14835	0.400235	439.918	22.91		508.602	24.6701		466.452	25.1517
IM002	Rosa xanthina	OM	1.14835	0.400235	441.377	23.8494		466.982	24.0541		481.343	13.6259
IM003	Rosa xanthina	OM	2.09058	0.519703	428.587	9.60724	0.574586	463.65	3.51032	0.228148
JL002	Rubus crataegifolius	NM	0.593333	0.388609	426.839	12.2297	1.57879	428.634	4.06934	1.14188	435.73	4.71594	0.969987
JL007	Rubus crataegifolius	NM	1.63667	0.541747	418.619	16.0888	2.15407	426.974	5.19978	1.94407	420.295	7.62575	1.61245
JL015	Rubus crataegifolius	NM	4.65667	0.751013	413.906	10.8407	0.769369
JL018	Rubus crataegifolius	NM	3.86333	0.797191	423.643	14.1551	1.76633	436.246	3.603	0.548915	428.77	4.84982	0.75765
JL019	Rubus crataegifolius	NM	3.84667	1.59096	414.959	10.9143	2.68086				433.684	4.70011	1.67839
JL024	Rubus crataegifolius	NM	2.96333	0.543576	431.323	15.8244	2.24208	443.509	4.5273	0.925569	428.839	5.62472	1.25184
JL025	Rubus crataegifolius	NM	2.71333	0.342596	424.906	14.5804	0.980061	440.517	4.61589	0.442803	430.432	5.80082	0.585337
JL026	Rubus crataegifolius	NM	2.79667	0.697209	428.254	25.4324	2.19282	444.698	5.152	0.88203	433.716	5.16884	0.625158
JL001	Salix rorida	OM	3.48333	0.855542	425.792	15.1428	1.34557	458.311	3.25365	0.483645	420.56	3.93643	0.712089
JL005	Salix rorida	OM	0.486667	1.74088	421.729	19.0578	2.73168	445.562	2.53516	0.485592	431.242	4.00335	0.989759
JL006	Salix rorida	OM	0.24	0.366214	431.702	12.9146	1.59307	456.657	3.27143	0.486827	431.492	3.63129	1.49215
JL001	Salix siuzevii	OM	3.48333	0.855542	455.514	15.9482	1.64559	454.526	2.8479	0.688677	425	4.13127	0.806831
JL004	Salix siuzevii	OM	0.636667	0.295448	474.027	16.3242	1.2199	461.994	3.24377	0.285218		5.77502	1.02893
JL006	Salix siuzevii	OM	0.24	0.366214	423.345	17.6211	1.61054	488.049	6.45811	0.283606	454.737	3.96132	1.04152
IM015	Sarcozygium xanthoxylon	OM	0.249652	0.262315				438.598	10.1527	0.639269	436.847	9.78399	0.583133
IM015	Sarcozygium xanthoxylon	OM	0.249652	0.262315	274.47	20.4936	0.952899	455.308	8.02842	0.454787	451.223	8.27307	0.514706
IM015	Sarcozygium xanthoxylon	OM	0.249652	0.262315	234.82	15.9878	0.793814	466.029	6.54038	0.329545	452.162	8.29719	0.422604
XJ007	Sarcozygium xanthoxylon	OM	0.413228	0.492626				477.255	16.3337	0.780856	454.586	17.9962	0.473098
XJ007	Sarcozygium xanthoxylon	OM	0.413228	0.492626				466.77	17.2421	0.416268	457.228	16.8293	0.368852
IM015	Sarcozygium xanthoxylon	OM	0.249652	0.262315	237.967	16.3977	0.736842	458.969	7.30037	0.448179	457.767	5.97178	0.31401
IM014	Sarcozygium xanthoxylon	OM	0.125019	0.119209	271.631	7.01847	0.422078	470.526	4.22467	0.467836	458.39	7.60103	0.61809
XJ007	Sarcozygium xanthoxylon	OM	0.413228	0.492626				490.928	17.8631	0.382591	459.228	15.8826	0.605214
IM014	Sarcozygium xanthoxylon	OM	0.125019	0.119209	316.309	8.12107	0.388715	458.274	6.01698	0.344633	477.811	4.64421	0.189815
GS009	Sophora davidii	OM	0.7	0.563	448.39	27.39	1.198	464.92	12.5	0.761	374.79	10.35	0.801
GS009	Sophora davidii	OM	0.7	0.563	458.28	29.28	1.573	461.59	7.59	0.465	416.79	13.83	0.574
SAX005	Sophora davidii	OM	0.901401	0.348706	462.887	31.1289	1.51751	470.456	10.216	0.453074	436.263	15.6163	0.8
SAX003	Sophora davidii	OM	0.683529	0.528846	464.315	24.394	0.728745	483.146	8.45366	0.332226	439.411	9.472	0.14742
SAX011	Sophora davidii	OM	0.389268	0.574713	525.337	28.2753	1.03774	480.47	5.76571	0.253623	446.489	16.104	0.201005
SAX007	Sophora davidii	OM	1.15487	0.548628	466.719	29.9134	1.63158	473.625	12.2798	0.536398	448.895	17.5255	0.327511
SAX007	Sophora davidii	OM	1.15487	0.548628	462.481	34.1162	1.75926	480.484	10.0435	0.314961	457.024	15.5461	0.810811
SAX002	Sophora davidii	OM	1.28437	0.362319	464.304	18.0155	2.29008	483.983	8.36166	0.443686	459.651	13.222	0.594315
SAX003	Sophora davidii	OM	0.683529	0.528846	457.677	29.0662	1.1245	485.308	8.93419	0.238908	476.984	12.327	0.152672
SAX009	Sophora davidii	OM	1.43447	0.389462	473.327	29.1363	0.896861	475.653	6.96204	0.283019	490.032	13.2175	0.221675
IM009	Spiraea pubescens	OM	2.35887	0.386866	420.649	20.6221	1.12057	447.637	6.51267	1.15385	424.975	2.89067	0.551084
IM009	Spiraea pubescens	OM	2.35887	0.386866	442.17	17.9811	1.18779	456.119	5.83033	1.3355	445.011	5.02123	0.549755
IM006	Spiraea pubescens	OM	3.38151	0.579185	457.492	17.2406	0.945205				451.064	5.22952	0.730245
IM006	Spiraea pubescens	OM	3.38151	0.579185	453.369	16.6235	0.844237	463.697	4.79986	0.45098	452.225	4.61851	0.368116
IM011	Spiraea pubescens	OM	2.02276	0.565348				461.297	5.03694	0.486111	453.804	5.78265	0.266858
IM006	Spiraea pubescens	OM	3.38151	0.579185	451.217	17.1711	0.77931	457.894	3.68655	0.37659	453.962	3.91614	0.407132
IM011	Spiraea pubescens	OM	2.02276	0.565348				467.594	6.93652	0.360429	457.213	5.56255	0.372742
IM006	Spiraea pubescens	OM	3.38151	0.579185	447.435	15.5572	0.744986	465.134	6.11407	0.58288	458.731	5.08697	0.481982
HB003	Spiraea pubescens	OM	2.50724	0.405104	474.319	16.3314	1.56296	486.406	4.33076	0.482063	466.711	4.66407	0.552752
HB018	Spiraea pubescens	OM			452.845	19.0823	1.15504	481.944	7.249	0.454545	469.098	7.04538	0.470067
HB003	Spiraea pubescens	OM	2.38392	0.402159	473.535	24.487	1.01509	483.79	6.26543	0.438725	469.928	6.74629	0.321888
BJ004	Spiraea pubescens	OM	0.720744	0.51783	473.228	15.7825	0.896797	479.5	3.70775	0.217687	472.191	4.77824	0.32981
HB003	Spiraea pubescens	OM	2.03273	0.308955	483.428	19.2798	1.11567	488.156	4.41271	0.312977	475.819	4.9744	0.376754
BJ004	Spiraea pubescens	OM	0.720744	0.51783	494.421	15.6015	0.910448	489.431	3.93758	0.25814	476.24	4.70854	0.437367
BJ004	Spiraea pubescens	OM	0.720744	0.51783	474.389	17.5203	0.988417	486.314	3.98379	0.292887	485.858	4.71388	0.384158
HB018	Spiraea pubescens	OM			470.335	25.2286	1.38672	482.64	6.94457	0.510256
HB018	Spiraea pubescens	OM			474.604	26.1552	1.57407	484.65	7.75471	0.551899
IM011	Spiraea pubescens	OM	2.02276	0.565348				459.03	4.49348	0.293729
IM011	Spiraea pubescens	OM	2.02276	0.565348				451.716	3.6835	0.465347
JL013	Spiraea salicifolia	FM	1.97	0.545779	454.711	13.0305	2.32185	458.184	4.25669	0.501536	429.012	4.83707	1.24968
JL006	Spiraea salicifolia	FM	0.24	0.366214	452.837	11.6682	1.86293	456.61	3.32138	1.01637	445.199	3.5767	1.93719
NM004	Spiraea salicifolia	FM	3.05223	0.626605	446.1	14.5892	1.28591	462.549	4.41021	0.576704	450.408	4.25751	0.56487
HB016	Spiraea salicifolia	FM			466.406	20.3785	1.33077	467.705	6.5307	0.630027	457.373	6.86338	0.752809
HB016	Spiraea salicifolia	FM			474.088	16.971	0.975104	468.368	5.97054	0.323684	459.715	5.84361	0.485459
HB015	Spiraea salicifolia	FM	5.8983	1.10311	465.782	23.3639	1.23864	472.702	6.81722	0.534177	460.789	6.75932	0.518931
HB015	Spiraea salicifolia	FM	5.32799	1.01308	467.187	22.6235	1.18116	478.055	7.43002	0.534314	461.578	7.11158	0.664557
HB015	Spiraea salicifolia	FM	5.92502	1.31707	460.992	21.3089	1.31076	481.539	6.74119	0.394402	461.897	6.61445	0.534831
HB016	Spiraea salicifolia	FM			477.486	19.8676	1.14391	466.745	6.48373	0.345455	463.662	6.41308	0.520343
HB022	Spiraea salicifolia	FM			478.256	14.7775	0.661765	473.906	5.90297	0.397849	467.017	6.37695	0.39083
HB022	Spiraea salicifolia	FM			486.986	15.9197	0.659004	480.756	6.60292	0.439589	468.379	6.44197	0.404494
HB004	Spiraea salicifolia	FM	0.284026	0.0845254	469.363	23.6281	1.61508	483.029	4.65136	0.4525	468.672	4.63727	0.616702
HB004	Spiraea salicifolia	FM	1.90551	0.329577	470.19	25.4272	1.80515	478.458	3.97384	0.456576	469.96	4.18646	0.705508
HB004	Spiraea salicifolia	FM	1.82047	0.315942	464.806	25.7718	2.10757	478.382	4.65028	0.504762	471.998	5.00112	0.608225
HB022	Spiraea salicifolia	FM			489.9	15.2859	0.821293	483.391	4.60745	0.396373	474.221	5.59242	0.479358
LN011	Spiraea salicifolia	FM	2.5	0.446555	393.469	14.254	0.916165	447.474	5.46196	0.442605
LN003	Spiraea salicifolia	FM	4.31	0.680111	462.659	14.0692	0.875038	466.123	7.49301	0.860137
SAX001	Spiraea salicifolia sp1	FM	2.59076	0.583524	468.211	15.6366	0.705394	471.204	5.28376	0.529801	450.083	4.44605	0.375587
SAX001	Spiraea salicifolia sp1	FM	2.59076	0.583524	464.735	14.4114	0.725191	462.349	3.08205	0.327869	453.411	2.75407	0.194647
SAX008	Spiraea salicifolia sp1	FM	0.410077	0.613208	475.28	12.2837	1.41667	466.862	3.06085	0.309278	459.22	4.59915	0.313253
SX015	Spiraea trilobata	OM	0.65	0.306	440.76	15.47	1.037	455.35	5.47	0.692	422.19	5.05	0.647
SX015	Spiraea trilobata	OM	0.76	0.369	437.89	13.49	1.049	457.67	4.92	0.514	429.32	4.69	0.524
SX002	Spiraea trilobata	OM	2.09	0.549	441.36	16.5	0.902	467.55	4.7	0.37	432.6	4.47	0.526
SX008	Spiraea trilobata	OM	1.28	0.5915	464.13	14.77	1.101	467.5	4.58	0.63	435.49	4.39	0.452
SX015	Spiraea trilobata	OM	1.02	0.363	443.17	12.13	1.133	454.81	4.36	0.618	436.5	3.72	0.624
SX002	Spiraea trilobata	OM	1.14	0.369	465.02	13.02	0.66	469.28	5.24	0.397	437.47	5.18	0.682
SX017	Spiraea trilobata	OM	0.72	0.653	461.01	14.03	0.868	457.47	4.16	0.352	438.91	4.27	0.388
SX013	Spiraea trilobata	OM	1.04	0.678	438.13	11.69	0.863	454.48	4.02	0.35	439.93	4.72	0.452
SX008	Spiraea trilobata	OM	0.92	0.546	459.92	13.61	1.163	470.95	3.97	0.433	442.12	4.16	0.488
SX017	Spiraea trilobata	OM	0.89	0.638	459.41	14.63	0.767	456.3	4.34	0.463	443.31	4.25	0.442
SX017	Spiraea trilobata	OM	0.61	0.556	455.84	13.38	0.767	455.12	4.47	0.501	445.36	4.32	0.467
SX007	Spiraea trilobata	OM	1.81	0.63	466.79	12.71	0.874	468.16	4.69	0.447	447.83	5.67	0.502
SX008	Spiraea trilobata	OM	1.64	0.637	465.48	12.44	0.996	468.29	4.9	0.538	448.17	3.69	0.465
IM002	Spiraea trilobata	OM	1.14835	0.400235	471.68	15.8307	0.737705	459.396	7.60826	0.591255	450.357	6.62861	0.616296
SX013	Spiraea trilobata	OM	1.89	0.663	442.02	14.24	0.908	460.26	5.07	0.522	450.38	4.99	0.465
SX002	Spiraea trilobata	OM	0.76	0.344	456.11	15.7	0.892	458.05	4.41	0.36	454.81	5.37	0.426
IM002	Spiraea trilobata	OM	1.14835	0.400235	475.186	17.6637	0.52	459.705	4.9737	0.263578	464.247	4.74516	0.262058
IM002	Spiraea trilobata	OM	1.14835	0.400235	474.849	14.1268	0.472	470.978	5.08924	0.314024	496.84	5.1733	0.29351
SX013	Spiraea trilobata	OM	0.59	0.616	439.72	11.2	0.809	455.9	4.33	0.576		6.19	0.595
XJ009	Sympegma regelii	NM	0.173703	0.577143				445.224	18.1911	0.341801	402.153	20.02	0.401447
XJ006	Sympegma regelii	NM	0.270118	0.742101	320.168	18.4353	1.09138	457.12	17.8202	0.536471	423.543	23.589	0.272177
XJ005	Sympegma regelii	NM	0.437644	0.695326	328.394	21.1293	0.634783	455.677	12.4377	0.373259	424.022	18.936	0.654462
XJ009	Sympegma regelii	NM	0.173703	0.577143				435.257	15.287	1.16739	424.453	25.9318	0.52505
XJ005	Sympegma regelii	NM	0.437644	0.695326	353.998	18.8672	0.780415	452.278	13.9051	0.476331	436.457	16.884	1.67535
XJ008	Sympegma regelii	NM	0.160176	0.438494				464.279	16.5469	0.389423	443.657	19.6564	0.606061
XJ006	Sympegma regelii	NM	0.270118	0.742101	343.198	19.7386	0.987685	465.673	16.2062	0.602592	447.695	16.8101	0.33612
XJ008	Sympegma regelii	NM	0.160176	0.438494				459.693	17.3219	0.674129	452.733	19.6842	0.349237
XJ005	Sympegma regelii	NM	0.437644	0.695326	345.144	21.2946	0.851312	433.929	14.5415	0.5	455.047	22.0961	0.773067
XJ009	Sympegma regelii	NM	0.173703	0.577143	365.06	20.0824	0.796923	460.645	14.7457	0.551111	456.717	19.053	0.62249
XJ008	Sympegma regelii	NM	0.160176	0.438494				475.214	15.8038	0.606218	464.077	20.1161	0.704225
IM016	Sympegma regelii	NM	0.313971	0.213166	365.688	27.0583	1.29697	465.218	5.08408		466.072	11.1389	0.612565
XJ006	Sympegma regelii	NM	0.270118	0.742101	331.012	22.5955	0.766773	462.822	19.3974	0.781321	467.041	19.6979	0.286561
IM016	Sympegma regelii	NM	0.313971	0.213166	357.477	26.099	1.1694	464.645	6.2985	0.198473	467.618	10.4007	0.539308
IM016	Sympegma regelii	NM	0.313971	0.213166	357.033	29.5336	1.25745	464.204	6.3378	0.181275	470.477	11.3199	0.277108
IM016	Sympegma regelii	NM	0.313971	0.213166	363.346	28.8862	1.25073	469.717	5.86965	0.137803	471.152	9.95265	0.248521
IM016	Sympegma regelii	NM	0.313971	0.213166	367.426	27.7026	1.20059	470.436	5.88997	0.155653	471.284	10.1368	0.297872
SD006	Tamarix chinensis	OM	0.49	0.624353	417.989	21.5239	1.02367	453.555	9.25169	0.404544	380.177	7.39995	0.39643
XJ016	Tamarix chinensis	OM	1.62978	0.732017				449.945	25.5305	0.290807	388.831	22.8535	0.237607
SD001	Tamarix chinensis	OM	0.43	0.571533	427.9	22.8597	1.21172	445.932	8.1616	0.46316	390.514	9.81557	0.415966
XJ016	Tamarix chinensis	OM	1.62978	0.732017				438.272	22.1918	0.297872	391.267	22.251	0.246224
SD002	Tamarix chinensis	OM	0.73	0.587523	372.319	23.0184	1.16301	444.683	5.64864	0.394068	401.729	6.81865	0.369394
SD006	Tamarix chinensis	OM	0.51	0.611309	408.593	21.5651	1.06426	417.149	6.26288	0.299523	402.922	9.61362	0.242279
SD005	Tamarix chinensis	OM	0.77	0.574586	369.75		0.987366	455.177	5.89328	0.362062	405.925	6.76217	1.814
SD005	Tamarix chinensis	OM	0.73	0.608331	416.507	20.5662	1.27631	451.459	4.86715	0.456081	407.101	7.27443	1.45915
SD005	Tamarix chinensis	OM	0.68	0.589537	406.762	21.2524	1.27637	455.245	6.20779	0.551056	408.026	5.34335	0.731011
XJ016	Tamarix chinensis	OM	1.62978	0.732017				447.569	17.5532	0.464724	408.386	20.7938	0.298128
SD003	Tamarix chinensis	OM	0.56	0.623401	417.094	24.8308	1.45072	458.931	6.55957	0.265599	411.441	9.76454	0.372333
SD004	Tamarix chinensis	OM	0.72	0.609673	384.221	24.9249	1.71139	445.487	7.51437	0.245793	411.525	10.7992	0.502613
SD004	Tamarix chinensis	OM	0.69	0.611809	386.151	24.6591	1.21045	457.142	9.41449	0.563163	412.294	12.2277	0.453603
SD004	Tamarix chinensis	OM	0.65	0.608887	402.265	28.3645	2.16591	450.829	7.10358	0.365553	412.944	11.6274	0.473979
SD001	Tamarix chinensis	OM	0.32	0.599783	428.768	22.0077	1.30039	432.487	6.6688	0.54924	413.439	8.69226	0.576778
SD001	Tamarix chinensis	OM	0.39	0.602254	427.321	22.0501	1.21832	452.741	8.76948	0.456269	414.882	7.98932	0.96308
SD003	Tamarix chinensis	OM	0.57	0.581826	416.633	24.2857	1.4521	458.317	7.6678	0.400009	416.73	9.7586	0.356739
SD003	Tamarix chinensis	OM	0.54	0.569225	416.134	25.7628	1.39495	449.855	5.79869	0.317818	420.628	8.87856	0.383159
SD006	Tamarix chinensis	OM	0.33	0.615445	409.556	23.373	0.958732	450.9	7.04889	0.257766	421.591	6.8154	0.334258
SD002	Tamarix chinensis	OM	0.86	0.604709	375.033	24.3007	1.33978	448.758	7.09596	0.383242	429.25	7.42235	0.352638
SD002	Tamarix chinensis	OM	0.73	0.602609	372.755	24.5449	1.44582	403.143	6.32272	0.333157	447.501	6.06097	0.365894
IM015	Tetraena mongolica	OM	0.249652	0.262315	229.855	16.8896	0.907303	432.566	9.77177	0.548077	418.854	21.7421	1.82117
IM015	Tetraena mongolica	OM	0.249652	0.262315	219.608	14.7862	0.789644	433.493	8.10763	0.285714	424.718	12.4279	0.359465
IM015	Tetraena mongolica	OM	0.249652	0.262315	278.695	18.4707	1.32237	445.865	6.85167	0.363388	428.561	18.0698	0.728051
IM015	Tetraena mongolica	OM	0.249652	0.262315	242.059	18.8445	0.873786	452.676	7.71567	0.318436	435.628	16.0474	0.622601
IM015	Tetraena mongolica	OM	0.249652	0.262315	208.892	15.1836	1.03963	421.296	13.5157	0.536398	447.872	6.74101	0.481203
BJ009	Vitex negundo	OM			484.516	29.2681	2.16484	470.006	3.95324	0.336384	478.044	4.33162	0.38913
BJ009	Vitex negundo	OM			461.051	21.7667	1.52064	457.36	15.4367	0.552124	485.927	5.47015	0.464623
BJ009	Vitex negundo	OM			470.187	25.3909	1.81298	469.64	4.83036	0.315545	474.215	9.99576	0.828054
BJ010	Vitex negundo	OM			483.1	17.3573	1.35094	475.408	4.91277	0.331839	472.15	3.87327	0.232609
BJ010	Vitex negundo	OM			476.027	25.7364	1.45247	466.232	5.48173	0.424821	473.676	7.91125	0.438326
BJ010	Vitex negundo	OM			472.31	20.8364	1.27758	472.045	4.26174	0.345455	483.599	7.21528	0.329854
GS003	Vitex negundo	OM	3.59417	0.850417	484.06	26.19	1.521	451.7	6.06	0.493	460.67	13.04	0.645
GS003	Vitex negundo	OM	3.59417	0.850417	470.82	23.38	1.51	450.05	5.74	0.601	451.86	8.76	0.434
HB007	Vitex negundo	OM	1.30606	0.489529	474.456	23.4036	1.4428	462.747	3.37189	0.181373	463.801	4.39321	0.304965
HB007	Vitex negundo	OM	1.00073	0.498065	478.648	28.7685	1.88077	464.837	5.00973	0.323457	471.374	8.02142	0.42735
HB007	Vitex negundo	OM	1.1028	0.565438	485.935	25.4375	1.8777	463.552	3.84065	0.204301	462.31	11.4795	0.517699
HB021	Vitex negundo	OM			471.809	19.3565	1.16974	463.702	5.67006	0.234257	472.368	8.36275	0.336493
HB021	Vitex negundo	OM			468.741	19.9409	1.2566	461.845	5.28667	0.397468	472.88	7.90357	0.56541
HB021	Vitex negundo	OM			468.475	17.4619	0.889706	468.218	6.22572	0.256545	482.318	9.51672	0.319635
HEN001	Vitex negundo	OM	0.69	0.17641	447.536	12.1827	0.727579	446.421	3.47706	0.249639	451.699	5.29418	0.265071
HEN001	Vitex negundo	OM	0.79	0.218836	461.995	13.8078	0.735074	446.422	3.83776	0.258561	450.037	5.52287	0.311274
HEN001	Vitex negundo	OM	1.78	0.279845	459.634	21.0131	0.755423	444.471	4.32064	0.197394	460.264	9.59032	0.218882
HEN002	Vitex negundo	OM	1.05	0.326526	460.402	24.8218	1.51366	441.469	3.88342	0.396457	450.562	9.38187	0.559762
HEN002	Vitex negundo	OM	1.42	0.346424	452.881	24.2292	1.61596	440.432	3.73738	0.427251	449.025	6.7488	0.676505
HEN002	Vitex negundo	OM	1.2	0.477742	458.881	20.9495	1.62043	440.367	3.04525	0.592955	446.065	3.94467	0.823359
HEN003	Vitex negundo	OM	0.68	0.975732	434.944	19.0058	1.36308	438.851	3.5375	0.882756	455.386	3.82665	0.859077
HEN003	Vitex negundo	OM	1.01	1.01525	457.76	21.522	1.97033	435.938	4.45072	0.619038	450.61	4.42465	0.786417
HEN003	Vitex negundo	OM	1.31	1.02865	446.587	20.8187	1.51587	440.417	4.38438	0.747645	452.536	4.20227	0.853243
HEN004	Vitex negundo	OM	1.08	0.69509	448.057	22.5159	2.70497	443.883	2.71719	0.577164	445.077	3.28738	0.714291
HEN004	Vitex negundo	OM	1.11	0.790652	451.456	19.4831	1.80757	444.968	3.24222	0.704224	442.679	3.32501	0.83539
HEN004	Vitex negundo	OM	1.38	0.823625	439.771	17.1065	1.73209	444.016	3.51442	0.795441	446.785	3.6592	0.859077
HEN005	Vitex negundo	OM	2.12	0.584124	453.897	22.6896	1.60836	444.95	4.30235	0.289832	457.746	6.87563	0.381826
HEN005	Vitex negundo	OM	3.43	0.754216	448.721	24.8237	1.73882	452.252	3.39409	0.301358	451.343	6.23842	0.609292
HEN005	Vitex negundo	OM	2.67	0.763511	450.935	19.8418	1.3896	442.633	4.46213	0.403615	456.705	6.94986	0.422982
HEN007	Vitex negundo	OM	0.99	0.514982	455.739	20.0297	0.865273	443.267	5.20324	0.314294	452.266	9.55609	0.235838
HEN007	Vitex negundo	OM	1.53	0.561672	448.922	16.559	0.855317	446.622	4.27807	0.250359	451.782	7.84403	0.210635
HEN007	Vitex negundo	OM	1.43	0.68944	452.732	18.8802	0.882298	444.568	4.02706	0.270081		5.68176	0.293551
HEN008	Vitex negundo	OM	0.51	0.621194	460.805	16.3834	1.37648	436.004	2.86131	0.316973	446.198	3.72785	0.440907
HEN008	Vitex negundo	OM	0.49	0.658213	458.299	15.7575	1.42319	442.922	3.77165	0.361601	447.731	3.26491	0.557063
HEN008	Vitex negundo	OM	0.66	0.680292	459.429	16.5312	1.57007	441.069	2.73697	0.327843	448.589	3.27733	0.58
HEN009	Vitex negundo	OM	3.63	0.925888	453.857	23.1848	1.19998	444.07	4.33032	0.199338	451.489	6.30234	0.246031
HEN009	Vitex negundo	OM	3.83	0.93245	452.717	22.6257	1.12113	443.403	4.91246	0.267012	449.125	5.30381	0.225344
HEN009	Vitex negundo	OM	3.5	0.943057	452.588	22.5592	1.0687	443.056	4.44306	0.309774	449.47	6.49717	0.261976
HEN010	Vitex negundo	OM	0.67	0.474584	442.215	13.3741	0.8788	440.22	2.85971	0.214507	451.589	4.03016	0.284443
HEN010	Vitex negundo	OM	1.2	0.604756	439.984	15.4544	0.885567	442.404	3.86517	0.217519	451.183	3.56926	0.245765
HEN010	Vitex negundo	OM	1.37	0.610048	439.957	12.7483	0.868458	444.249	2.94089	0.215718	455.6	4.31713	0.278779
HEN011	Vitex negundo	OM	1.63	0.43353	447.396	15.2007	1.14269	440.235	5.40167	0.511264	448.306	7.16032	0.688109
HEN011	Vitex negundo	OM	1.42	0.445552	451.177	14.9993	1.12348	444.447	4.55794	0.47061	449.642	6.66084	0.657784
HEN011	Vitex negundo	OM	1.75	0.45224	444.723	16.5302	1.25158	442.504	5.11477	0.555265	442.098	5.93269	0.648972
HEN012	Vitex negundo	OM	1.99	0.418564	454.38	13.9684	0.95163	447.389	3.76782	0.270611	455.085	3.71476	0.359523
HEN012	Vitex negundo	OM	2.31	0.454512	448.46	14.377	1.23344	449.132	4.26754	0.30587	454.546	4.06468	0.469378
HEN012	Vitex negundo	OM	2.27	0.479698	456.086	15.1256	1.97566	448.435	4.00696	0.300402	453.012	4.59784	0.440158
HEN013	Vitex negundo	OM	2.46	0.824173	441.901	13.0611	1.5242	443.994	3.11983	0.338123	454.275	3.34904	0.707214
HEN013	Vitex negundo	OM	2.29	0.82891	445.947	13.6104	1.54688	440.83	2.72663	0.30937	449.081	3.6834	0.697862
HEN013	Vitex negundo	OM	2.49	0.829721	445.478	13.1795	1.46901	440.397	3.31327	0.40346	448.682	3.07307	0.824658
HEN016	Vitex negundo	OM	1.15	0.344428	447.403	13.6385	0.636375	445.36	3.4819	0.249198	453.769	4.14025	0.340162
HEN016	Vitex negundo	OM	1.19	0.414173	454.07	14.4568	0.932036	445.751	3.22833	0.214351	452.068	5.51955	0.405258
HEN016	Vitex negundo	OM	1.3	0.4652	463.893	15.4715	0.780552	444.784	3.72895	0.236325	449.423	5.30074	0.376397
IM007	Vitex negundo	OM	1.30902	0.312147	391.136	16.6036	0.972973	454.367	4.98378	0.179551	462.374	9.68148	0.366897
IM007	Vitex negundo	OM	1.30902	0.312147	433.235	19.2274	1.13804	446.421	7.11223	0.683036	456.709	8.3845	0.760116
IM007	Vitex negundo	OM	1.30902	0.312147	427.553	18.4232	0.991597	462.013	7.55427	0.288316	448.201	5.23248	0.344778
IM007	Vitex negundo	OM	1.30902	0.312147	427.502	20.8959	1.3716	443.941	7.19652	0.904913	450.484	6.68565	0.6496
LN001	Vitex negundo	OM	2.95	0.538191	448.857	14.6468	0.959159	446.733	4.91873	0.468275	457.702	3.97714	0.369756
LN001	Vitex negundo	OM	2.26	0.58257	444.24	13.5065	0.903645	439.423	5.31979	0.594008	457.466	4.48401	0.447412
LN001	Vitex negundo	OM	2.69	0.621401	456.858	12.3174	0.89893	443.602	5.84147	0.548159	451.812	5.06905	0.490426
LN002	Vitex negundo	OM	4.07	0.605201	449.037	15.7704	0.985079	452.735	5.16132	0.363698	457.523	6.88784	0.324739
LN002	Vitex negundo	OM	3.75	0.633011	455.188	16.7652	0.908324	448.155	4.83364	0.381487	458.011	5.92556	0.335506
LN002	Vitex negundo	OM	4.15	1.13542	448.561	15.3254	0.843903	447.042	5.38363	0.268458	456.112	9.03535	0.339114
LN003	Vitex negundo	OM	3.19	0.614571	444.897	14.905	1.05895	448.352	5.41128	0.450715	456.845	4.75934	0.586503
LN003	Vitex negundo	OM	3.71	0.621443	438.809	13.6945	1.0485	446.649	5.28518	0.494678	452.349	5.60863	0.397595
LN003	Vitex negundo	OM	4.31	0.680111	447.595	15.0335	1.06542	449.929	7.28595	0.649141	449.925	5.74011	0.322941
LN004	Vitex negundo	OM	2.28	0.382312	446.651	16.6715	1.0601	444.144	6.78263	0.448892	455.504	5.94723	0.408436
LN004	Vitex negundo	OM	2.45	0.388008	444.47	13.2498	0.887281	446.586	6.35486	0.459892	446.183	7.38669	0.400179
LN004	Vitex negundo	OM	2.52	0.418143	441.972	13.7693	0.946599	449.259	4.81014	0.487902	448.607	5.96873	0.47219
LN005	Vitex negundo	OM	2.6	0.44016	437.185	14.7458	1.12	444.852	6.38859	0.530536	438.262	6.25733	0.433231
LN005	Vitex negundo	OM	2.89	0.558321	440.901	15.1966	1.05206	443.163	4.99113	0.490604	452.633	4.21139	0.378154
LN005	Vitex negundo	OM	1.7	0.581647	441.928	15.0302	1.00732	443.521	5.30726	0.431821	448.205	4.29823	0.326762
LN006	Vitex negundo	OM	1.5	0.367984	452.812	15.2111	1.13273	448.294	4.27085	0.45325	437.395	6.7016	0.66417
LN006	Vitex negundo	OM	1.67	0.392597	451.987	13.6395	1.04448	449.451	4.00608	0.430847	459.375	4.8292	0.576306
LN006	Vitex negundo	OM	1.43	0.394225	457.413	15.0483	1.20208	450.094	5.82017	0.519153	460.591	4.87005	0.465497
LN007	Vitex negundo	OM	0.91	0.164959	457.186	15.151	1.00614	447.495	4.6973	0.347421	453.948	5.37766	0.363733
LN007	Vitex negundo	OM	1.22	0.204473	447.899	11.8271	0.781445	447.316	6.37717	0.405777	456.628	6.58717	0.191675
LN007	Vitex negundo	OM	1.14	0.304745	459.977	12.8887	0.920211	445.956	5.77235	0.330593	439.827	5.24444	0.377668
LN008	Vitex negundo	OM	1.23	0.183839	439.389			451.983	6.99032	0.49862	459.739	7.2718	0.542994
LN008	Vitex negundo	OM	1.34	0.26954	450.131	13.3155	0.989099	445.244	8.01953	0.564984	452.422	8.9096	0.488365
LN008	Vitex negundo	OM	1.41	0.329657	447.495	15.3297	0.984445	449.566	5.48964	0.480763	457.234	5.62114	0.415892
LN013	Vitex negundo	OM	0.74	0.182523	447.326	15.3237	1.17882	445.834	5.13874	0.511149
LN013	Vitex negundo	OM	1.04	0.252927	442.45	14.614	1.09265	437.93	6.30044	0.522456
LN013	Vitex negundo	OM	0.97	0.270763	448.932	17.8861	1.18782	443.622	4.82163	0.349536
SAX002	Vitex negundo	OM	1.28437	0.362319	460.589	26.3807	1.5102	455.049	3.27433	0.5	463.447	2.51432	0.39604
SAX009	Vitex negundo	OM	1.43447	0.389462	476.543	18.5045	1.01852	456.186	3.98089	0.0990099	453.102	7.08875	0.170316
SX005	Vitex negundo	OM	2.22	0.6	448.05	15.65	1.06	452.6	3.66	0.259	455.31	3.66	0.496
SX005	Vitex negundo	OM	2.71	0.603	463.96	20.08	1.335	451.21	3.44	0.285	416.05	4.24	0.478
SX005	Vitex negundo	OM	3.21	0.665	450.7	18.96	1.484	443.22	3.38	0.31	457.64	4.68	0.657
SX006	Vitex negundo	OM	0.51	0.37	459.02	18.67	1.395	449.07	4.59	0.36
SX006	Vitex negundo	OM	0.42	0.449	466.29	16.6	1.068	452.46	5.45	0.36	455.51	6.98	0.368
SX006	Vitex negundo	OM	0.69	0.526	461.6	16.91	1.176	449.85	5.65	0.441	456.85	8.03	0.472
SX016	Vitex negundo	OM	1.23	0.377	440.82	21.27	1.338	438.28	6.24	0.423	448.79	9.46	0.434
SX016	Vitex negundo	OM	1	0.618	436.17	18.73	1.124	444.32	6.28	0.439	443.82	13.67	0.477
SX006	Ziziphus jujuba	OM	0.51	0.37	439.08	17.79	1.13	448.38	5.33	0.433	448.2	5.13	0.539
LN013	Ziziphus jujuba	OM	0.74	0.182523	431.621	23.0206	1.51948	455.513	7.22662	0.643831
SAX011	Ziziphus jujuba	OM	0.389268	0.574713	459.056	20	0.905797	470.583	5.15837	0.301724		6.36525	0.560748

## Sheet: type
site	Species	mycorrhizal types	soilN	soilP	leafC	leafN	leafP	stemC	stemN	stemP	rootC	rootN	rootP
IM016	Ajania achilloides	AM	0.313971	0.213166	447.492	26.5532	1.77044	450.372	6.87864	0.451376	415.358	11.8104	0.391144
IM016	Ajania achilloides	AM	0.313971	0.213166	474.976	23.9639	1.55229	416.698	6.14201	0.522244	430.017	7.00738	0.473394
IM016	Ajania achilloides	AM	0.313971	0.213166	438.897	27.1006	1.94649	447.46	6.0475	0.37069	447.856	6.11759	0.360845
IM016	Ajania achilloides	AM	0.313971	0.213166	452.842	27.9141	1.69281	440.548	6.48654	0.560465	452.818	6.93241	0.454198
IM016	Ajania achilloides	AM	0.313971	0.213166	434.408	17.0305	1.32441	397.649	7.68456	0.581349	458.431	7.77183	0.460111
JL026	Albizia kalkora	AM	2.79667	0.697209	454.612	28.3458	1.58058	473.91	7.90866	0.7548	444.18	12.1247	0.550601
JL024	Albizia kalkora	AM	2.96333	0.543576	456.286	22.7559	1.27096	461.839	6.82451	0.502754	447.084	14.687	0.720737
JL021	Albizia kalkora	AM	3.97	0.688251	452.38	25.0911	1.0687	467.186	7.619	0.380112	451.688	12.4822	0.655334
JL023	Albizia kalkora	AM	4.85	0.937787	449.593	24.3586	1.18621	478.36	8.44841	0.468431	452.861	16.6644	0.900189
IM017	Ammopiptanthus mongolicus	AM	0.164888	0.224406	471.828	27.5833	1.04802	472.407	10.8818	0.458647	455.801	10.8634	0.829851
IM017	Ammopiptanthus mongolicus	AM	0.164888	0.224406	485.166	29.7159	0.847645	492.486	13.7749	0.337634	463.055	12.5423	0.917742
IM017	Ammopiptanthus mongolicus	AM	0.164888	0.224406	474.998	24.9346	0.739264	479.004	16.2388	0.622309	468.566	7.81423	0.495935
IM014	Ammopiptanthus mongolicus	AM	0.125019	0.119209	501.82	31.4307	1.01413	472.485	12.7625	0.524217	470.416	12.002	0.522388
IM014	Ammopiptanthus mongolicus	AM	0.125019	0.119209	495.727	30.577	0.868098	483.269	14.3471	0.562654	473.021	19.5166	0.477541
IM017	Ammopiptanthus mongolicus	AM	0.164888	0.224406	488.766	26.6744	0.759375	453.191	8.15454	0.299569	474.975	8.99449	0.265938
IM014	Ammopiptanthus mongolicus	AM	0.125019	0.119209	481.933	30.8391	1.03367	470.132	13.7044	0.466851	476.521	16.6099	0.56927
IM017	Ammopiptanthus mongolicus	AM	0.164888	0.224406	483.743	24.7169	0.957317	471.99	11.7255	0.590234	485.168	10.1661	0.889401
JL003	Betula platyphylla	ECM	1.18	0.479569	440.094	19.4756	1.83629	445.192	3.77929	0.523893	382.807	7.72768	0.894305
JL004	Betula platyphylla	ECM	0.636667	0.295448	446.848	16.8511	1.72856	473.273	4.36294	0.447019	434.211	4.18763	0.563504
JL002	Betula platyphylla	ECM	0.593333	0.388609	476.464	15.5823	1.88033	471.024	4.97919	0.536971	449.063	4.18707	0.641947
JL023	Betula platyphylla	ECM	4.85	0.937787	466.547	21.7403	1.63657	464.578	2.19218	0.282176	457.551	3.5741	0.414891
IM012	Caragana intermedia	ECM	0.296967	0.262527	417.703	34.3494	1.15333	447.462	14.0269	0.701245	423.801	15.1316	0.511236
IM012	Caragana intermedia	ECM	0.296967	0.262527	412.051	27.3161	1.15546	452.287	15.8686	0.606509	432.869	18.1924	0.438811
IM012	Caragana intermedia	ECM	0.296967	0.262527	403.916	32.0585	0.916409	440.258	15.9186	0.948936	443.393	23.8972	0.42973
IM004	Caragana microphylla	AM	0.540018	0.162364	428.975	35.1142	1.44275	461.908	17.5784	0.430079	431.232	17.7392	0.681818
IM004	Caragana microphylla	AM	0.540018	0.162364	424.574	33.7323	1.41079				433.338	26.0865	0.979215
IM006	Caragana microphylla	AM	3.38151	0.579185	442.425	36.0536	1.13115	455.274	10.7636	0.559211	470.195	13.1508	0.309255
IM004	Caragana microphylla	AM	0.540018	0.162364	437.601	35.8178	1.54661	446.079	19.5435	0.762626
IM016	Caragana stenophylla	AM	0.313971	0.213166	396.5	34.9217	1.51656	455.719	10.1653	0.484444	432.675	19.1319	1.05472
IM014	Caragana stenophylla	AM	0.125019	0.119209	379.794	16.7151	0.702341	460.343	9.73846	0.423497	442.675	19.8149	0.835498
IM014	Caragana stenophylla	AM	0.125019	0.119209	385.314	17.9593	1.00669	456.942	10.5841	0.571848	443.018	18.925	1.36866
IM016	Caragana stenophylla	AM	0.313971	0.213166	398.179	36.3875	1.65972	459.411	11.404	0.475728	449.811	13.5097	0.584906
IM016	Caragana stenophylla	AM	0.313971	0.213166	382.922	32.6215	1.57419	460.995	11.1535	0.617021	453.323	14.2474	0.562271
IM014	Caragana stenophylla	AM	0.125019	0.119209	414.189	19.472	0.758621				464.376	14.8404	0.569343
IM016	Caragana stenophylla	AM	0.313971	0.213166	396.776	35.0367	1.54969	454.103	10.9945	0.508889	465.95	16.9053	1.47731
IM016	Caragana tibetica	AM	0.313971	0.213166	425.789	19.3392	1.10631		9.07523	0.679032	431.516	17.617	0.836127
IM016	Caragana tibetica	AM	0.313971	0.213166	411.535	17.8968	0.987261	437.25	10.5997	0.380723	450.883	16.9148	0.593607
IM016	Caragana tibetica	AM	0.313971	0.213166	429.385	17.5894	1.05346	434.523	12.6114	0.443564	474.202	14.7229	0.365079
LN012	Clematis florida	AM	3.11	0.704716	378.026	16.0995	1.55393	429.715	8.39519	0.874687
LN012	Clematis florida	AM	4.73	0.892484	394.352	17.5183	1.29409	411.979	10.0011	0.928347
LN010	Clematis florida	AM	1.17	0.409942	402.73	17.5259	1.59456	428.634	7.97328	0.76317
GS010	Coriaria nepalensis	ECM	1.09	0.49	413.65	24.37	1.823	449.92	6.81	0.459	426.16	10.9	0.552
GS010	Coriaria nepalensis	ECM	1.09	0.49	414.11	19.6	1.135	444.86	7.39	0.613	428.87	7.98	0.481
GS010	Coriaria nepalensis	ECM	1.09	0.49	445.85	29.02	1.988	447.97	7.12	0.482	433.56	7.18	0.468
GS003	Coriaria nepalensis	ECM	3.59417	0.850417	403.19	31.24	1.672	446.77	14.52	0.976	440.34	17.26	1.001
LN012	Corylus heterophylla	ECM	4.32	0.785186	429.142	15.047	1.17537	441.46	4.70036	0.498225	433.05	3.72415	1.1617
LN012	Corylus heterophylla	ECM	4.73	0.892484	432.951	16.4801	1.41687	443.952	5.36519	0.91218	434.513	7.13179	0.781286
JL006	Corylus heterophylla	ECM	0.24	0.366214	469.208	22.8112	1.33632	463.851	6.11544	0.536639	437.17	7.18842	0.813924
NM003	Corylus heterophylla	ECM	2.29726	0.545048	445.583	18.9369	1.27273	442.832	4.55529	0.412231	437.187	5.26086	0.731498
LN012	Corylus heterophylla	ECM	3.11	0.704716	426.99	15.4119	1.34798	439.847	4.24969	0.39315	437.746	7.51807	1.86393
JL012	Corylus heterophylla	ECM	0.4	0.187397	445.063	18.2264	1.36927	453.164	5.19829	0.594345	439.676	5.29363	0.808153
JL010	Corylus heterophylla	ECM	1.01	0.477847	435.553	16.3475	1.37007	462.397	8.05801	0.704224	440.875	5.91087	0.853463
JL003	Corylus heterophylla	ECM	1.18	0.479569	426.565	19.9319	1.2008	444.079	4.72105	0.500824	440.955	4.79348	0.751711
LN011	Corylus heterophylla	ECM	2.64	0.439499	447.853	15.4497	0.672288	446.004	5.16786	0.389483	441.032	5.47776	0.412923
JL009	Corylus heterophylla	ECM	0.82	0.438231	444.1	21.9354	1.62136	452.707	7.71545	0.760141	441.448	8.93863	1.75903
LN011	Corylus heterophylla	ECM	2.5	0.446555	453.532	15.93	0.987802	445.661	5.6217	0.354708	441.977	5.25088	0.391861
LN009	Corylus heterophylla	ECM	2.88	0.529545	453.372	18.6864	0.944459	456.67	4.90565	0.403355	443.037	8.09771	0.375507
LN011	Corylus heterophylla	ECM	2.57	0.527969	473.298	16.3591	0.849036	441.739	5.06957	0.384457	443.206	6.50833	0.29363
JL013	Corylus heterophylla	ECM	1.97	0.545779	439.798	19.02	1.60132	449.487	5.25424	0.582665	443.274	4.1541	1.06757
LN009	Corylus heterophylla	ECM	2.26	0.487333	441.963	19.3052	1.06851	454.059	5.50351	0.449311	443.472	6.76391	0.354276
LN010	Corylus heterophylla	ECM	1.76	0.423385	449.403	19.9988	1.2853	444.761	7.34899	0.58769	443.861	6.883	0.940023
JL026	Corylus heterophylla	ECM	2.79667	0.697209	441.317	20.2316	1.1983	450.104	3.78508	0.504216	444.572	9.56076	1.57743
LN009	Corylus heterophylla	ECM	2.77	0.495526	455.362	19.049	1.06724	454.723	5.5167	0.411669	444.793	7.41291	0.729538
JL018	Corylus heterophylla	ECM	3.86333	0.797191	447.129	24.6722	1.32165	456.918	5.51163	0.447864	445.012	7.30293	0.865953
LN010	Corylus heterophylla	ECM	2.03	0.566707	448.885	18.7501	1.8151	446.246	5.51646	0.467266	445.023	6.14796	0.861511
JL007	Corylus heterophylla	ECM	1.63667	0.541747	433.019	18.2509	1.37293	454.114	6.24735	0.619236	445.078	9.59937	1.02879
JL014	Corylus heterophylla	ECM	7.02333	1.12899	443.884	19.0056	1.59851	450.598	4.65397	0.570359	445.36	7.37073	1.08318
JL023	Corylus heterophylla	ECM	4.85	0.937787	438.2	23.1596	1.5151	455.603	4.16407	0.434944	445.498	6.32318	0.939516
JL015	Corylus heterophylla	ECM	4.65667	0.751013	445.01	17.8966	1.04842	452.725	4.7164	0.473069	445.571	4.21973	0.75212
JL019	Corylus heterophylla	ECM	3.84667	1.59096	441.261	18.8559	2.08809	452.368	4.76177	0.617019	447.51	8.22426	2.65472
JL020	Corylus heterophylla	ECM	3.62667	0.819736	439.745	16.6823	1.68274	500.103		0.68031	447.907	5.22556	1.48566
LN010	Corylus heterophylla	ECM	1.17	0.409942	447.554	18.028	1.74302	444.366	5.36724	0.680856	448.308	6.69031	1.0078
JL022	Corylus heterophylla	ECM	2.96667	0.648755	440.846	15.946	1.15213	452.206	4.37641	0.528486	448.458	5.29688	0.747801
JL021	Corylus heterophylla	ECM	3.97	0.688251	453.216	19.1797	1.04027	459.416	4.75264	0.267284	449.7	7.81845	1.13622
HLJ006	Corylus heterophylla	ECM	3.41368	2.00756	455.714	13.9131	2.84487	452.296	5.53391	0.978825	449.939	5.84343	2.29597
HLJ005	Corylus heterophylla	ECM	4.66444	0.40401	447.649	15.3845	2.68891	465.553	6.36887	0.56931	450.374	6.34855	1.5348
HLJ002	Corylus heterophylla	ECM	18.0266	1.31075	457.127	19.5633	4.80145	467.699	5.94368	0.71994	451.883	5.41928	0.834405
JL024	Corylus heterophylla	ECM	2.96333	0.543576	441.529	16.6553	1.33601	457.255	3.79779	0.600304	452.159	3.8001	0.657508
HB017	Corylus heterophylla	ECM			459.033	31.7014	2.0687	476.1	8.69116	0.592965	452.771	8.39327	0.602247
JL011	Corylus heterophylla	ECM	2.13667	0.652595	446.653	18.4564	1.75545	459.802	5.31763	0.877854	452.883	6.89635	1.63492
JL016	Corylus heterophylla	ECM	3.08333	0.585402	446.212	21.9273	1.66197	456.163	3.57115	0.468431	453.214	5.54323	0.317362
JL017	Corylus heterophylla	ECM	2.53333	0.588241	438.236	18.4105	1.62424	458.874	5.31336	0.799334	454.585	6.19825	1.26489
HB019	Corylus heterophylla	ECM			462.124	17.192	1.14706	476.008	7.2861	0.542079	454.975	7.50162	0.703349
JL025	Corylus heterophylla	ECM	2.71333	0.342596	451.412	22.7791	1.38086	461.315	5.64598	0.562779	455.392	8.479	0.62721
HB017	Corylus heterophylla	ECM			456.078	31.8692	2.24911	478.695	7.33915	0.575682	456.525	9.18638	1.23349
HB017	Corylus heterophylla	ECM			464.932	32.312	2.17054	476.871	8.31364	0.502564	457.272	11.4398	1.64908
HB001	Corylus heterophylla	ECM	1.32474	0.326316	458.098	25.0847	1.4417	483.852	5.17957	0.561713	460.911	5.24031	2.18615
HB001	Corylus heterophylla	ECM	1.14081	0.34	456.055	22.569	1.42692	476.651	5.57415	0.494898	462.132	5.45737	1.22511
HB012	Corylus heterophylla	ECM	0.671685	0.739474	460.481	23.7143	1.48289	465.911	5.87174	0.572519	463.655	7.10885	1.24197
HB012	Corylus heterophylla	ECM	1.8117	0.614865	467.717	26.4147	1.89531	471.465	5.44206	0.454545	463.934	7.46771	1.01758
HB012	Corylus heterophylla	ECM	1.95017	0.628453	464.533	28.6961	2.11611	469.542	8.60167	0.769042	464.284	6.59162	1.47758
HB019	Corylus heterophylla	ECM	4.0648	0.529687	464.155	21.1279	1.9927	474.635	6.86895	0.473039	464.991	7.73588	1.18736
HB019	Corylus heterophylla	ECM			465.863	21.1225	1.63433	476.123	7.32153	0.588235	467.47	7.75022	1.08539
HB001	Corylus heterophylla	ECM	0.860139	0.319481	462.823	23.702	1.58546	475.264	6.82911	0.607843	468.244	5.57662	0.725108
HLJ001	Corylus heterophylla	ECM	17.4269	1.68181	470.338	11.6996	1.56024	495.439	7.62487	0.800691	474.657	5.69095	0.656603
LN004	Corylus heterophylla	ECM	2.28	0.382312	440.67	19.0877	1.75598	450.841	5.87445	0.879865
LN004	Corylus heterophylla	ECM	2.45	0.388008	442.897	16.2085	1.1983	447.651	5.77483	1.0177
LN004	Corylus heterophylla	ECM	2.52	0.418143	443.137	15.6133	1.63857	456.885	5.80962	0.802445
GS008	Cotinus coggygria	AM	2.195	0.623333	455.44	18.23	1.127	463.58	5.15	0.431	416.97	5.38	0.647
GS008	Cotinus coggygria	AM	2.195	0.623333	440.77	20.89	1.273	462.59	5.58	0.558	433.88	4.83	0.569
SAX004	Cotinus coggygria	AM	2.80077	0.650118	463.264	13.9342	0.711297	466.113	2.71623	0.141844	438.239	3.04761	0.310078
JL013	Crataegus pinnatifida	AM+ECM	1.97	0.545779	443.186	15.0496	1.02789	451.709	3.92728	0.609135	441.869	4.67497	0.892849
JL012	Crataegus pinnatifida	AM+ECM	0.4	0.187397	455.061	16.3572	1.19596	455.971	3.28356	0.491011	448.615	4.11562	0.508222
JL018	Crataegus pinnatifida	AM+ECM	3.86333	0.797191	444.86	17.0412	1.32463	454.373	3.53059	0.461177	450.67	4.74492	0.691076
JL022	Crataegus pinnatifida	AM+ECM	2.96667	0.648755	453.566	18.2094	2.13757	450.941	4.22182	0.830688	452.801	4.26845	0.804863
JL024	Crataegus pinnatifida	AM+ECM	2.96333	0.543576	446.116	15.5542	1.18504	459.755	5.31817	0.657817	455.18	3.49093	0.50712
JL025	Crataegus pinnatifida	AM+ECM	2.71333	0.342596	458.18	14.5536	0.977666	459.446	4.11904	0.531464	455.187	3.46778	0.372141
JL026	Crataegus pinnatifida	AM+ECM	2.79667	0.697209	469.15	15.7857	1.57469	468.206	4.64745	0.615531	456.894	4.96652	0.509473
XJ004	Halostachys caspica	AM	1.16077	0.947696				451.923	14.7881	0.639279	386.728	16.0983	0.932653
XJ004	Halostachys caspica	AM	1.16077	0.947696				465.858	10.1996	0.299197	422.035	14.4635	0.75
XJ004	Halostachys caspica	AM	1.16077	0.947696				471.315	11.2475	0.317961	427.929	15.5294	0.606987
SX009	Hippophae rhamnoides	AM	1.07	0.702	452.62	33.72	1.736	469.73	11.99	0.548	431.74	20.29	0.883
GS007	Hippophae rhamnoides	AM	0.996667	0.829333	461.32	39.41	2.317	478.49	12.43	0.405	438.5	14.87	0.358
GS007	Hippophae rhamnoides	AM	0.996667	0.829333	459.23	38.85	2.32	470.5	11.02	0.752	442.53	16.98	1.457
GS007	Hippophae rhamnoides	AM	0.996667	0.829333	456.68	38.07	2.404	470.65	15.63	1.015	447.57	14.24	0.799
GS007	Hippophae rhamnoides	AM	0.996667	0.829333	448.34	40.8	2.784	474.91	16.39	1.276	451.26	15.09	1.442
SX014	Hippophae rhamnoides	AM	0.82	0.8	445.77	33.61	1.954	471.93	9.31	0.436	453.52	18.84	0.945
SX014	Hippophae rhamnoides	AM	0.56	0.598	441.52	33.8	2.51	470.74	12.08	0.72	454.63	12.54	0.583
SX009	Hippophae rhamnoides	AM	0.68	0.74	453.31	35.45	2.159	471.08	14	0.827	454.79	12.68	0.941
SX004	Hippophae rhamnoides	AM	0.56	0.596	471.93	29.6	1.406	486.27	14.66	0.537	456.14	6.27	0.4
SAX010	Hippophae rhamnoides	AM	0.988628	0.690476	467.81	28.9198	1.46616	481.621	13.8617	0.327869	457.461	17.4235	0.837438
SX014	Hippophae rhamnoides	AM	0.63	0.727	443.86	33.39	1.916	472.05	11.45	0.564	457.58	25.89	1.065
SX009	Hippophae rhamnoides	AM	0.74	0.697	440.38	33.88	2.477	477.12	15.55	0.738	461.05	25.62	0.628
SAX005	Hippophae rhamnoides	AM	0.901401	0.348706	465.407	35.4397	2.64706	485.072	13.3088	0.872483	461.938	23.8096	2.17949
SX004	Hippophae rhamnoides	AM	0.66	0.523	469.41	28.87	1.41	479.02	14.22	0.54	463.19	14.24	0.317
SAX010	Hippophae rhamnoides	AM	0.988628	0.690476	460.944	31.9486	1.6	487.941	17.4351	0.408163	464.154	18.723	0.817204
SX004	Hippophae rhamnoides	AM	0.62	0.547	464.14	28.07	1.406	477.56	11.66	0.489	467.44	13.93	0.441
XJ014	Kalidium foliatum	AM	0.847078	0.64624				418.356	19.0705	0.470699	417.965	23.7012	0.872531
XJ014	Kalidium foliatum	AM	0.847078	0.64624				340.642	20.9211	0.546584	432.179	25.3397	0.88806
XJ014	Kalidium foliatum	AM	0.847078	0.64624				415.798	20.915	0.574803	437.731	24.5842	0.976534
JL012	Lespedeza daurica	AM	0.4	0.187397	450.06	20.0268					394.036	10.2223	0.594659
JL002	Lespedeza daurica	AM	0.593333	0.388609	457.171	27.8965	1.3953	438.358	13.5067	0.756327	406.6	16.7229	0.715856
JL010	Lespedeza daurica	AM	1.01	0.477847	450.24	25.3223	1.65507				435.964	12.4332	0.834374
JL015	Lonicera japonica	AM	4.65667	0.751013	432.671	14.8061	1.27957	452.381	2.72705	0.43369	434.621	3.26325	0.580866
JL013	Lonicera japonica	AM	1.97	0.545779	434.72	21.1036	1.90919	454.26	3.60063	0.471718	444.679	6.06423	1.3701
JL018	Lonicera japonica	AM	3.86333	0.797191	437.617	15.0349	0.911844	456.973	3.14602	0.462433	444.987	3.93964	0.805225
JL026	Lonicera japonica	AM	2.79667	0.697209	451.046	18.0146	1.24827	457.705	2.69285	0.376301	449.227	3.79867	0.656944
JL024	Lonicera japonica	AM	2.96333	0.543576	437.481	20.6802	1.51412	462.271	6.75467	0.766731	449.683	10.1221	1.45951
JL011	Lonicera maackii	AM	2.13667	0.652595	434	15.4449	2.07086	452.123	3.00786	0.672357	437.324	4.73085	1.54282
JL003	Lonicera maackii	AM	1.18	0.479569	427.182	10.1817	0.839176	450.655	3.39137	0.395836	440.09	2.51594	0.356613
JL007	Lonicera maackii	AM	1.63667	0.541747	440.079	17.8142	1.49053	450.767	4.02635	0.619038	453.535	7.34966	1.46681
JL001	Malus baccata sp2	AM	3.48333	0.855542	428.514	11.8852	2.1822	455.629	1.95139	0.303007	438.803	1.87021	1.04415
JL023	Malus baccata sp2	AM	4.85	0.937787	429.886	14.8738	1.53037	463.277	3.96263	0.531692	446.658	5.1678	1.01299
JL007	Malus baccata sp2	AM	1.63667	0.541747	423.715	16.2956	1.25326	448.135	3.74471	0.560008	448.228	6.45283	1.05988
JL022	Malus baccata sp2	AM	2.96667	0.648755	443.016	15.5925	1.14757	453.846	3.05455	0.44444	451.083	2.92867	0.429332
JL024	Malus baccata sp2	AM	2.96333	0.543576	437.992	17.1716	1.26011	457.897	3.42514	0.60305	459.941	4.31184	0.756241
SX011	Ostryopsis davidiana	AM+ECM	0.97	0.572	429.29	15.11	1.9	447.62	4.97	0.392	408.6	6.49	1.127
GS004	Ostryopsis davidiana	AM+ECM	1.52083	0.621083	463.7	21.3	1.429	459.82	5.26	0.659	417.75	4.57	0.823
SX011	Ostryopsis davidiana	AM+ECM	1.05	0.615	429.19	16.37	1.642	435.35	6.84	0.369	421	6.53	0.509
GS004	Ostryopsis davidiana	AM+ECM	1.52083	0.621083	455.12	21.02	1.486	461.66	3.93	0.459	421.08	3.96	0.533
GS004	Ostryopsis davidiana	AM+ECM	1.52083	0.621083	454.83	20.35	1.385	457.42	5.03	0.563	422.37	4.75	0.471
SX001	Ostryopsis davidiana	AM+ECM	2.29	0.635	446.9	18.72	2.168	454.19	5.6	0.6	425.82	4.05	0.408
SX001	Ostryopsis davidiana	AM+ECM	2.06	0.559	442.97	17.05	1.4	451.33	5.99	0.302	427.7	4.64	0.516
IM009	Ostryopsis davidiana	AM+ECM	2.35887	0.386866	444.8	22.1932	1.27844	440.3	5.40774	0.45942	436.948	5.66506	0.432353
SX011	Ostryopsis davidiana	AM+ECM	1.01	0.5935	451.2			432.09	16	1.218	437.48	6.25	0.528
IM001	Ostryopsis davidiana	AM+ECM	1.9043	0.379622	426.347	13.2919	0.811258	442.185	5.01997	0.366972	437.957	4.88793	0.365127
GS001	Ostryopsis davidiana	AM+ECM	1.64333	0.628667	452.23	20.01	1.207	458.07	5.32	0.435	438.44	4.12	0.325
IM009	Ostryopsis davidiana	AM+ECM	2.35887	0.386866	424.068	20.9067	0.810044	450.389	5.41683	0.275037	438.979	5.21116	0.311146
SX001	Ostryopsis davidiana	AM+ECM	2.52654	0.536	445.73	18.24	0.988				439.22	4.72	0.335
NM005	Ostryopsis davidiana	AM+ECM	4.42387	0.512654	438.837	19.8263	2.12727	454.351	7.79062	1.22974	440.702	6.62617	1.86235
HLJ007	Ostryopsis davidiana	AM+ECM	13.8484	1.37726	476.561	21.1186	3.88788	460.494	4.7515	0.444321	441.013	4.52058	0.645623
SX007	Ostryopsis davidiana	AM+ECM	1.32	0.501	457.06	18.9	1.312	465.16	4.58	0.536	442.31	5.83	0.496
GS001	Ostryopsis davidiana	AM+ECM	1.64333	0.628667	456.78	19.6	1.081	455.82	4.88	0.391	443.48	4.04	0.298
SX007	Ostryopsis davidiana	AM+ECM	1.76	0.599	456.89	19.74	1.279	458.47	5.94	0.704	445.48	5.03	0.428
SAX001	Ostryopsis davidiana	AM+ECM	2.59076	0.583524	453.409	16.5347	0.912863	454.083	3.5644	0.231023	445.902	4.24544	0.282776
HB008	Ostryopsis davidiana	AM+ECM	2.02675	0.946085	466.531	17.9659	1.13077	477.233	4.45179	0.453883	447.049	4.86295	0.470968
SAX008	Ostryopsis davidiana	AM+ECM	0.410077	0.613208	459.429	16.5725	2.07254	471.851	6.12908	0.567376	447.804	4.70201	0.880952
SAX008	Ostryopsis davidiana	AM+ECM	0.410077	0.613208	450.661	15.427	1.42857	467.148	5.3819	0.361446	449.144	4.12784	0.683962
HB024	Ostryopsis davidiana	AM+ECM	3.60011	0.645669	469.418	19.7452	1.25714	470.862	4.27015	0.338235	449.708	4.51846	0.365044
IM001	Ostryopsis davidiana	AM+ECM	1.9043	0.379622	417.36	13.7618	0.881919	444.337	4.30345	0.325359	449.892	5.06876	0.267717
SAX001	Ostryopsis davidiana	AM+ECM	2.59076	0.583524	562.189	20.0911	0.963855	455.897	3.17232	0.289389	450.023	5.92823	0.379747
IM006	Ostryopsis davidiana	AM+ECM	3.38151	0.579185	433.344	23.6011	1.56782	454.027	6.72237	0.389694	450.173	5.42331	0.403566
HB006	Ostryopsis davidiana	AM+ECM			468.578	17.4192	0.914179	470.134	3.82001	0.250569	450.41	5.12229	0.316279
GS001	Ostryopsis davidiana	AM+ECM	1.64333	0.628667	460.12	22.9	1.314	462.28	5.56	0.56	451.44	5.49	0.458
HB018	Ostryopsis davidiana	AM+ECM			454.887	19.8173	1.30189	473.69	8.20354	0.561039	451.78	7.25264	0.504444
IM006	Ostryopsis davidiana	AM+ECM	3.38151	0.579185				456.214	4.70085	0.376789	452.292	4.62392	0.514979
IM009	Ostryopsis davidiana	AM+ECM	2.35887	0.386866	431.337	19.7572	1.43855	457.132	5.14622	0.343419	452.689	5.53841	0.332815
HB020	Ostryopsis davidiana	AM+ECM			469.835	25.6305	1.00364	467.62	6.77024	0.568922	452.79	9.73676	0.843478
HB014	Ostryopsis davidiana	AM+ECM	1.6899	0.46778	448.198	18.9082	0.796875	465.102	7.40132	0.392947	454.786	10.6153	0.638528
HB024	Ostryopsis davidiana	AM+ECM	2.61964	0.536842	458.714	19.0953	1.83582	467.631	4.31694	0.270396	454.89	5.17023	0.442661
HB008	Ostryopsis davidiana	AM+ECM	0.702258	0.491741	465.419	17.4081	1.11194	480.19	4.74141	0.5175	456.218	4.27836	0.38
HB006	Ostryopsis davidiana	AM+ECM			460.494	15.452	1.28679	467.363	3.67181	0.244656	457.574	3.69603	0.254005
HB018	Ostryopsis davidiana	AM+ECM			448.82	21.1847	1.85714	477.517	6.87261	0.32376	458.48	6.23708	0.282276
SAX001	Ostryopsis davidiana	AM+ECM	2.59076	0.583524	453.747	16.8771	0.850202	460.111	3.22567	0.212014	458.897	4.27044	0.27907
HB024	Ostryopsis davidiana	AM+ECM	3.18254	0.579495	454.015	17.9553	1.63636	466.049	4.08202	0.347716	459.172	5.2	0.6097
HB014	Ostryopsis davidiana	AM+ECM	2.44813	0.600936	449.667	17.8539	0.92674	468.22	6.22836	0.37037	460.425	8.88801	0.685144
HB014	Ostryopsis davidiana	AM+ECM	2.52574	0.494207	446.701	16.0044	0.932584	468.156	5.13233	0.401028	460.486	6.80106	0.453089
HB018	Ostryopsis davidiana	AM+ECM			454.722	22.8318	1.3855	476.602	7.58786	0.379487	460.609	7.73387	0.341629
HB008	Ostryopsis davidiana	AM+ECM	1.58131	0.991989	467.623	18.0013	1.12351	475.495	5.10931	0.437939	460.913	5.12889	0.373034
HB020	Ostryopsis davidiana	AM+ECM			473.983	24.4699	1.47445	471.315	6.2234	0.375959	460.931	8.83222	0.417607
HB005	Ostryopsis davidiana	AM+ECM			463.178	23.5759	2.04151	475.358	5.08405	0.659091	461.007	5.21792	0.741071
HB002	Ostryopsis davidiana	AM+ECM	3.86923	0.573438	454.632	24.6712	1.6	476.894	5.72733	0.423773	461.041	6.80325	0.683128
HB010	Ostryopsis davidiana	AM+ECM			467.087	24.2055	1.52381	478.116	4.89245	0.341346	461.077	5.83074	0.384937
HB005	Ostryopsis davidiana	AM+ECM			465.906	24.1196	1.86434	480.595	4.77634	0.359788	461.72	5.66397	0.58
HB002	Ostryopsis davidiana	AM+ECM	3.1138	0.554348	453.543	25.2302	1.70881	468.738	5.1001	0.363208	462.531	5.94133	0.67033
HB020	Ostryopsis davidiana	AM+ECM			473.587	24.2641	2.11154	467.704	6.93566	0.820051	464.65	9.10715	0.904444
HB006	Ostryopsis davidiana	AM+ECM			465.658	14.8005	0.893939	477.666	3.54454	0.298507	465.945	4.12352	0.397229
HB010	Ostryopsis davidiana	AM+ECM			464.956	22.7709	1.27757	483.601	5.11661	0.273657	469.869	5.28887	0.363636
HB010	Ostryopsis davidiana	AM+ECM			471.765	25.6691	1.40433	478.414	6.26962	0.578571	470.958	7.11884	0.377828
HB002	Ostryopsis davidiana	AM+ECM	2.75544	0.639553	455.898	25.7196	1.48496	476.109	5.5486	0.277202	471.191	8.35111	0.376417
IM001	Ostryopsis davidiana	AM+ECM	1.9043	0.379622	423.176	13.7216	0.861486	444.029	3.74652	0.197674
IM006	Ostryopsis davidiana	AM+ECM	3.38151	0.579185	439.242	16.2028	1.13067	451.574	4.74261	0.386154
HB005	Ostryopsis davidiana	AM+ECM			470.984	23.1734	1.54851	478.457	6.07227	0.360825
IM014	Oxytropis aciphylla	AM	0.125019	0.119209	443.643	11.1549	0.670886	441.565	6.27503	0.545685	460.06	6.28778	0.205811
IM014	Oxytropis aciphylla	AM	0.125019	0.119209							460.06	6.28778	0.207944
IM014	Oxytropis aciphylla	AM	0.125019	0.119209	446.558	15.6907	0.954023	452.768	6.69073	0.313158	463.741	6.95898	0.31185
IM014	Oxytropis aciphylla	AM	0.125019	0.119209	445.353	10.9828	0.59292		6.09671	0.38764	467.484	9.91235	0.304255
IM014	Oxytropis aciphylla	AM	0.125019	0.119209	447.798	13.2313	0.674051	423.48	7.0592	0.406181	481.815	7.38297	0.260606
LN011	Periploca sepium sp1	AM	2.57	0.527969	398.455	14.8469	0.882055	439.153	7.50279	0.700911	440.133	8.60557	0.614408
LN011	Periploca sepium sp1	AM	2.5	0.446555	382.549	17.348	1.13413	437.675	5.80277	0.596082
LN011	Periploca sepium sp1	AM	2.64	0.439499	396.366	14.7338	0.832545	440.157	7.98997	0.821328
JL026	Populus davidiana	ECM	2.79667	0.697209	461.338	21.4444	2.0797	456.335	4.4485	0.939841	432.733	4.28152	1.10253
JL015	Populus davidiana	ECM	4.65667	0.751013	461.606	15.739	1.29293	454.811	4.01523	0.480472	438.596	3.21562	0.411794
JL017	Populus davidiana	ECM	2.53333	0.588241	467.281	19.857	1.48027	448.084	3.38476	0.463766	440.606	3.00616	0.573867
JL018	Populus davidiana	ECM	3.86333	0.797191	461.756	20.9588	1.2721	465.424	5.38813	0.541733	446.2	3.58496	0.372687
JL005	Populus davidiana	ECM	0.486667	1.74088	454.921	14.1763	1.6724	442.497	3.64117	0.651756		5.0095	0.998093
JL001	Populus koreana	ECM	3.48333	0.855542	401.567	12.9445	1.91125	453.378	2.37865	0.655555	433.913	2.74254	0.798577
JL004	Populus koreana	ECM	0.636667	0.295448	440.964	16.716	1.47934	462.461	5.7883	0.631481	441.18	3.06269	0.367657
JL005	Populus koreana	ECM	0.486667	1.74088	433.805	14.6012	2.62508	452.626	3.92029	0.960629	416.867	4.11042	2.61859
JL026	Populus koreana	ECM	2.79667	0.697209	419.415	13.4151	1.75062	462.128	4.18076	0.848734	421.864	2.74794	1.08222
IM015	Potaninia mongolica	AM	0.249652	0.262315	429.132	26.0076	1.85563	434.748	7.97394	0.591255	429.668	10.5033	0.360075
IM015	Potaninia mongolica	AM	0.249652	0.262315	419.033	24.3377	1.80712	448.442	8.03067	0.485597	436.012	8.00804	0.329193
IM015	Potaninia mongolica	AM	0.249652	0.262315	420.223	24.947	1.75578	427.867	11.9786	0.383607	436.814	8.30157	0.32342
IM015	Potaninia mongolica	AM	0.249652	0.262315	420.803	24.9843	2.05172	431.93	12.0719		439.356	8.47783	0.472549
IM015	Potaninia mongolica	AM	0.249652	0.262315	420.668	21.7143	1.61708	433.84	7.71354	0.633721	462.462	8.89058	0.845745
IM013	Prunus mongolica	AM	0.725284	0.438713	429.79	20.9756	0.489666	470.098	5.66089	0.420732	459.509	6.22216	0.704362
IM013	Prunus mongolica	AM	0.725284	0.438713	433.281	20.593	0.756329	473.904	6.83756	0.429348	462.046	14.5587	1.35041
IM013	Prunus mongolica	AM	0.725284	0.438713	417.622	18.8926	0.736111	480.171	5.17927	0.239655	472.215	7.04186	0.30036
IM013	Prunus mongolica	AM	0.725284	0.438713				486.813	5.25062	0.187404	489.716	5.43185	0.089172
NM002	Prunus sibirica	AM	2.98243	0.497546	412.812	30.7285	2.23999	447.699	5.95031	0.6308	430.262	7.65435	0.586131
NM001	Prunus sibirica	AM	1.05715	0.267267	409.712	19.1119	1.17529	448.599	4.48952	0.39469	454.724	11.5198	0.384108
HB023	Prunus sibirica	AM	1.22479	0.503876	438.223	18.6276	0.811538	470.101	4.03356	0.315508	469.634	6.56242	0.475
HB023	Prunus sibirica	AM	0.974263	0.553501	443.56	17.7332	0.84	472.257	3.8091	0.298995	472.146	5.0594	0.485981
HB013	Prunus sibirica	AM	0.328049	0.762855	462.293	26.7414	1.29831	478.515	3.68649	0.29078	473.099	6.27236	0.377193
HB023	Prunus sibirica	AM	1.3857	0.589404	447.292	17.4779	0.94636	468.3	4.1225	0.470588	473.634	6.00466	0.798144
HLJ004	Prunus sibirica	AM	3.2124	1.46309	421.523	21.7553	2.26466	461.263	5.47029	0.689728	474.111	3.67346	0.902412
HB009	Prunus sibirica	AM	2.65287	0.666667	441.191	35.182	1.82954	480.485	4.997	0.349876	475.019	9.03141	0.517401
HB009	Prunus sibirica	AM	2.25024	0.592348	438.231	38.2022	2.44223	464.839	6.32598	0.458853	475.635	8.15089	0.538961
IM005	Prunus sibirica	AM	1.42369	0.388502	416.27	15.4238	0.909774	449.897	3.65295	0.244807	477.213	3.4606	0.212
HB023	Prunus sibirica	AM	1.19492	0.548927	441.121	21.3432	0.879121	470.186	4.2312	0.293367	478.341	11.937	0.501182
HB011	Prunus sibirica	AM	1.30252	0.542595	460.662	25.7171	1.45693	488.533	4.63031	0.332481	478.662	8.36401	0.577778
HB011	Prunus sibirica	AM	0.943606	0.583088	453.402	25.706	1.304	477.741	3.9111	0.318987	478.676	7.30913	0.534247
HB009	Prunus sibirica	AM	2.2379	0.603093	434.181	34.4829	1.72263	472.607	4.77568	0.290244	480.316	12.317	0.588372
BJ003	Prunus sibirica	AM	0.830655	0.627814	461.043	23.9278	1.34749	480.738	4.46595	0.505938	481.349	10.5913	0.928731
BJ003	Prunus sibirica	AM	0.830655	0.627814	451.006	25.3618	1.51613	472.588	3.78161	0.392202	481.983	5.93382	0.737885
HB013	Prunus sibirica	AM	1.2078	0.491228	456.643	22.1468	1.37736	479.97	4.79121	0.309278	483.551	6.42502	0.829474
HB013	Prunus sibirica	AM	1.46887	0.495519	459.709	30.0227	1.42086	478.088	3.56297	0.167939	484.196	5.60715	0.244681
HB011	Prunus sibirica	AM	0.584694	0.623581	454.187	26.447	1.48148	477.808	4.50115	0.365385	488.254	5.94681	0.469767
BJ003	Prunus sibirica	AM	0.830655	0.627814	460.975	17.6311	1.04744	485.547	3.98538	0.350427	497.562	5.09767	0.460251
IM005	Prunus sibirica	AM	1.42369	0.388502	416.964	17.2433	0.775
IM005	Prunus sibirica	AM	1.42369	0.388502	424.339	17.4237	0.918367
JL018	Quercus mongolica	ECM	3.86333	0.797191	450.816	22.1113	1.59494	455.898	3.52002	0.385768	419.106	3.14479	0.22021
JL012	Quercus mongolica	ECM	0.4	0.187397	453.257	16.0543		453.998	4.64758	0.626174	422.991	2.15726	0.999182
JL023	Quercus mongolica	ECM	4.85	0.937787	447.691	18.8672	1.43856	469.644	4.84461	0.573098	433.66	6.32773	0.766523
JL015	Quercus mongolica	ECM	4.65667	0.751013	442.653	18.8261	1.33966	448.162	4.71922	0.576392	437.704	3.42747	0.753954
LN011	Quercus mongolica	ECM	2.64	0.439499	449.732	18.9782	1.08946	442.973	4.17788	0.243063	438.91	3.3224	0.17101
JL011	Quercus mongolica	ECM	2.13667	0.652595	446.067	21.9491	1.99165	450.538	4.09639	0.661973	445.844	5.20908	1.5366
JL022	Quercus mongolica	ECM	2.96667	0.648755	441.754	18.1303	1.39521	451.571	3.95846	0.596965	446.501	4.09573	0.762766
JL021	Quercus mongolica	ECM	3.97	0.688251	445.45	21.2737	1.61332	456.086	4.70125	0.535947	447.159	8.65008	0.72184
JL016	Quercus mongolica	ECM	3.08333	0.585402	446.069	23.0233	1.09496	454.226	3.13185	0.591879	448.095	7.54147	1.30567
JL025	Quercus mongolica	ECM	2.71333	0.342596	443.31	20.8245	1.35499	451.123	3.838	0.47021	452.989	5.10175	0.406653
JL024	Quercus mongolica	ECM	2.96333	0.543576	436.996	18.1228	1.38073	454.844	3.34416	0.408186	457.187	5.12984	0.684182
JL026	Quercus mongolica	ECM	2.79667	0.697209	452.01	24.4468	1.86085	456.952	5.62017	0.706406	457.263	5.42322	0.392504
JL017	Quercus mongolica	ECM	2.53333	0.588241	452.544		1.57262	448.156	3.60748	0.679074	457.97	3.811	0.448887
JL009	Quercus mongolica	ECM	0.82	0.438231	448.846	22.1605	1.4578	452.71	4.68326	0.555265
XJ002	Reaumuria songarica	AM	0.679435	0.965047	321.423	25.7028	0.894161	416.618	13.1753	0.597052	422.048	11.3878	0.496032
XJ001	Reaumuria songarica	AM	0.621872	0.811471	303.718	27.1095	0.996454	450.715	14.3874	0.729651	460.291	13.2689	0.685668
XJ002	Reaumuria songarica	AM	0.679435	0.965047	318.534	26.0986	0.82963	476.635	11.5985	0.380042	472.556	12.7972	0.302273
XJ001	Reaumuria songarica	AM	0.621872	0.811471	340.118	21.7052	0.777778	462.159	12.504	0.387033	489.298	12.8106	0.191942
XJ002	Reaumuria songarica	AM	0.679435	0.965047	298.267	24.3307	0.818182	430.72	11.871	0.439222	492.231	10.6824	0.26087
XJ001	Reaumuria songarica	AM	0.621872	0.811471	370.524	24.7571	0.75	475.614	10.8533	0.230799	497.29	11.6696	0.227643
SAX008	Rosa hugonis	AM	0.410077	0.613208	449.063	12.0502	0.92437	486.482	5.02927	0.387931	458.293	4.40389	0.785714
SAX004	Rosa hugonis	AM	2.80077	0.650118	443.75	10.7915	0.63745	474.776	3.49202	0.241379	462.084	2.78557	0.241546
SAX003	Rosa hugonis	AM	0.683529	0.528846	447.573	11.3352	0.833333	467.024	1.86329	0.136054	463.724	1.71342	0.20362
IM003	Rosa xanthina	AM	2.09058	0.519703	433.649	12.562	0.549839	464.101	5.86088	0.313916	436.012	5.9048	0.848943
IM002	Rosa xanthina	AM	1.14835	0.400235	436.296	13.9741	0.693023	456.747	6.14144	0.57764	446.099	5.36985	0.441368
IM003	Rosa xanthina	AM	2.09058	0.519703	434.48	9.57075	0.555556				450.092	3.33866	0.59473
IM002	Rosa xanthina	AM	1.14835	0.400235	426.968	11.5631	0.657143	460.017	5.81201	0.481944	451.262	8.17681	1.31613
IM003	Rosa xanthina	AM	2.09058	0.519703	440.455	11.0039	0.449468	482.141	4.78473	0.398693	452.584	9.28062	0.927581
IM002	Rosa xanthina	AM	1.14835	0.400235	432.753	13.8618	0.582133	466.61	6.72961	0.566613	453.451	6.18652	0.696078
IM002	Rosa xanthina	AM	1.14835	0.400235	431.631	14.3718	0.622951	462.804	7.21669	0.456556	457.052	8.21552	0.6
IM002	Rosa xanthina	AM	1.14835	0.400235	439.669	28.5609		469.551	14.9727		460.85	20.7673
IM002	Rosa xanthina	AM	1.14835	0.400235	447.254	34.3827		471.76	13.6308		462.492	22.5229
IM002	Rosa xanthina	AM	1.14835	0.400235	439.562	21.5705		475.683	23.8695		463.605	22.0653
IM002	Rosa xanthina	AM	1.14835	0.400235	439.918	22.9099		508.602	24.6701		466.452	25.1517
IM002	Rosa xanthina	AM	1.14835	0.400235	441.377	23.8494		466.982	24.0541		481.343	13.6259
IM003	Rosa xanthina	AM	2.09058	0.519703	428.587	9.60723	0.574586	463.651	3.51032	0.228148
JL001	Salix rorida	ECM	3.48333	0.855542	425.791	15.1428	1.34557	458.311	3.25365	0.483645	420.56	3.93643	0.712089
JL005	Salix rorida	ECM	0.486667	1.74088	421.729	19.0578	2.73168	445.562	2.53516	0.485592	431.242	4.00335	0.989759
JL006	Salix rorida	ECM	0.24	0.366214	431.702	12.9146	1.59307	456.657	3.27143	0.486827	431.491	3.63129	1.49215
JL001	Salix siuzevii	ECM	3.48333	0.855542	455.514	15.9482	1.64559	454.526	2.8479	0.688677	425	4.13127	0.806831
JL004	Salix siuzevii	ECM	0.636667	0.295448	474.027	16.3242	1.2199	461.994	3.24377	0.285218		5.77502	1.02893
JL006	Salix siuzevii	ECM	0.24	0.366214	423.345	17.6211	1.61054	488.049	6.45811	0.283606	454.737	3.96132	1.04152
IM015	Sarcozygium xanthoxylon	AM	0.249652	0.262315				438.598	10.1527	0.639269	436.847	9.78399	0.583133
IM015	Sarcozygium xanthoxylon	AM	0.249652	0.262315	274.47	20.4936	0.952899	455.308	8.02842	0.454787	451.223	8.27307	0.514706
IM015	Sarcozygium xanthoxylon	AM	0.249652	0.262315	234.821	15.9878	0.793814	466.029	6.54038	0.329545	452.162	8.29719	0.422604
XJ007	Sarcozygium xanthoxylon	AM	0.413228	0.492626				477.255	16.3337	0.780856	454.586	17.9962	0.473098
XJ007	Sarcozygium xanthoxylon	AM	0.413228	0.492626				466.77	17.2421	0.416268	457.228	16.8293	0.368852
IM015	Sarcozygium xanthoxylon	AM	0.249652	0.262315	237.967	16.3977	0.736842	458.969	7.30037	0.448179	457.767	5.97178	0.31401
IM014	Sarcozygium xanthoxylon	AM	0.125019	0.119209	271.631	7.01847	0.422078	470.526	4.22467	0.467836	458.39	7.60103	0.61809
XJ007	Sarcozygium xanthoxylon	AM	0.413228	0.492626				490.928	17.8631	0.382591	459.228	15.8826	0.605214
IM014	Sarcozygium xanthoxylon	AM	0.125019	0.119209	316.309	8.12107	0.388715	458.274	6.01698	0.344633	477.811	4.64421	0.189815
GS009	Sophora davidii	AM	0.7	0.563	448.39	27.39	1.198	464.92	12.5	0.761	374.79	10.35	0.801
GS009	Sophora davidii	AM	0.7	0.563	458.28	29.28	1.573	461.59	7.59	0.465	416.79	13.83	0.574
SAX005	Sophora davidii	AM	0.901401	0.348706	462.887	31.1289	1.51751	470.456	10.216	0.453074	436.263	15.6163	0.8
SAX003	Sophora davidii	AM	0.683529	0.528846	464.315	24.3941	0.728745	483.146	8.45366	0.332226	439.411	9.472	0.14742
SAX011	Sophora davidii	AM	0.389268	0.574713	525.337	28.2753	1.03774	480.47	5.76571	0.253623	446.489	16.104	0.201005
SAX007	Sophora davidii	AM	1.15487	0.548628	466.719	29.9134	1.63158	473.625	12.2798	0.536398	448.894	17.5255	0.327511
SAX007	Sophora davidii	AM	1.15487	0.548628	462.481	34.1162	1.75926	480.484	10.0435	0.314961	457.024	15.5461	0.810811
SAX002	Sophora davidii	AM	1.28437	0.362319	464.304	18.0155	2.29008	483.983	8.36166	0.443686	459.651	13.222	0.594315
SAX003	Sophora davidii	AM	0.683529	0.528846	457.677	29.0662	1.1245	485.308	8.93419	0.238908	476.984	12.327	0.152672
SAX009	Sophora davidii	AM	1.43447	0.389462	473.327	29.1363	0.896861	475.654	6.96204	0.283019	490.031	13.2175	0.221675
IM009	Spiraea pubescens	AM	2.35887	0.386866	420.649	20.6221	1.12057	447.637	6.51267	1.15385	424.975	2.89067	0.551084
IM009	Spiraea pubescens	AM	2.35887	0.386866	442.17	17.9811	1.18779	456.119	5.83033	1.3355	445.011	5.02123	0.549755
IM006	Spiraea pubescens	AM	3.38151	0.579185	457.492	17.2406	0.945205				451.064	5.22952	0.730245
IM006	Spiraea pubescens	AM	3.38151	0.579185	453.369	16.6235	0.844237	463.697	4.79986	0.45098	452.225	4.61851	0.368116
IM011	Spiraea pubescens	AM	2.02276	0.565348				461.297	5.03694	0.486111	453.804	5.78266	0.266858
IM006	Spiraea pubescens	AM	3.38151	0.579185	451.217	17.1711	0.77931	457.894	3.68655	0.37659	453.962	3.91615	0.407132
IM011	Spiraea pubescens	AM	2.02276	0.565348				467.594	6.93652	0.360429	457.213	5.56255	0.372742
IM006	Spiraea pubescens	AM	3.38151	0.579185	447.435	15.5572	0.744986	465.134	6.11407	0.58288	458.731	5.08697	0.481982
HB003	Spiraea pubescens	AM	2.50724	0.405104	474.319	16.3314	1.56296	486.406	4.33076	0.482063	466.711	4.66407	0.552752
HB018	Spiraea pubescens	AM			452.845	19.0823	1.15504	481.944	7.249	0.454545	469.098	7.04538	0.470067
HB003	Spiraea pubescens	AM	2.38392	0.402159	473.535	24.487	1.01509	483.789	6.26543	0.438725	469.928	6.74629	0.321888
BJ004	Spiraea pubescens	AM	0.720744	0.51783	473.228	15.7825	0.896797	479.5	3.70775	0.217687	472.191	4.77824	0.32981
HB003	Spiraea pubescens	AM	2.03273	0.308955	483.428	19.2798	1.11567	488.156	4.41271	0.312977	475.819	4.9744	0.376754
BJ004	Spiraea pubescens	AM	0.720744	0.51783	494.421	15.6015	0.910448	489.431	3.93758	0.25814	476.24	4.70854	0.437367
BJ004	Spiraea pubescens	AM	0.720744	0.51783	474.389	17.5203	0.988417	486.314	3.98379	0.292887	485.858	4.71387	0.384158
HB018	Spiraea pubescens	AM			470.335	25.2286	1.38672	482.64	6.94457	0.510256
HB018	Spiraea pubescens	AM			474.604	26.1552	1.57407	484.65	7.75471	0.551899
IM011	Spiraea pubescens	AM	2.02276	0.565348				459.03	4.49348	0.293729
IM011	Spiraea pubescens	AM	2.02276	0.565348				451.716	3.6835	0.465347
SX015	Spiraea trilobata	AM	0.65	0.306	440.76	15.47	1.037	455.35	5.47	0.692	422.19	5.05	0.647
SX015	Spiraea trilobata	AM	0.76	0.369	437.89	13.49	1.049	457.67	4.92	0.514	429.32	4.69	0.524
SX002	Spiraea trilobata	AM	2.09	0.549	441.36	16.5	0.902	467.55	4.7	0.37	432.6	4.47	0.526
SX008	Spiraea trilobata	AM	1.28	0.5915	464.13	14.77	1.101	467.5	4.58	0.63	435.49	4.39	0.452
SX015	Spiraea trilobata	AM	1.02	0.363	443.17	12.13	1.133	454.81	4.36	0.618	436.5	3.72	0.624
SX002	Spiraea trilobata	AM	1.14	0.369	465.02	13.02	0.66	469.28	5.24	0.397	437.47	5.18	0.682
SX017	Spiraea trilobata	AM	0.72	0.653	461.01	14.03	0.868	457.47	4.16	0.352	438.91	4.27	0.388
SX013	Spiraea trilobata	AM	1.04	0.678	438.13	11.69	0.863	454.48	4.02	0.35	439.93	4.72	0.452
SX008	Spiraea trilobata	AM	0.92	0.546	459.92	13.61	1.163	470.95	3.97	0.433	442.12	4.16	0.488
SX017	Spiraea trilobata	AM	0.89	0.638	459.41	14.63	0.767	456.3	4.34	0.463	443.31	4.25	0.442
SX017	Spiraea trilobata	AM	0.61	0.556	455.84	13.38	0.767	455.12	4.47	0.501	445.36	4.32	0.467
SX007	Spiraea trilobata	AM	1.81	0.63	466.79	12.71	0.874	468.16	4.69	0.447	447.83	5.67	0.502
SX008	Spiraea trilobata	AM	1.64	0.637	465.48	12.44	0.996	468.29	4.9	0.538	448.17	3.69	0.465
IM002	Spiraea trilobata	AM	1.14835	0.400235	471.68	15.8307	0.737705	459.396	7.60826	0.591255	450.357	6.62861	0.616296
SX013	Spiraea trilobata	AM	1.89	0.663	442.02	14.24	0.908	460.26	5.07	0.522	450.38	4.99	0.465
SX002	Spiraea trilobata	AM	0.76	0.344	456.11	15.7	0.892	458.05	4.41	0.36	454.81	5.37	0.426
IM002	Spiraea trilobata	AM	1.14835	0.400235	475.186	17.6637	0.52	459.705	4.9737	0.263578	464.247	4.74516	0.262058
IM002	Spiraea trilobata	AM	1.14835	0.400235	474.849	14.1268	0.472	470.978	5.08924	0.314024	496.841	5.1733	0.29351
SX013	Spiraea trilobata	AM	0.59	0.616	439.72	11.2	0.809	455.9	4.33	0.576		6.19	0.595
SD006	Tamarix chinensis	AM	0.49	0.624353	417.989	21.5239	1.02367	453.555	9.25169	0.404544	380.177	7.39995	0.39643
XJ016	Tamarix chinensis	AM	1.62978	0.732017				449.945	25.5305	0.290807	388.831	22.8535	0.237607
SD001	Tamarix chinensis	AM	0.43	0.571533	427.9	22.8597	1.21172	445.932	8.1616	0.46316	390.514	9.81557	0.415966
XJ016	Tamarix chinensis	AM	1.62978	0.732017				438.272	22.1918	0.297872	391.267	22.251	0.246224
SD002	Tamarix chinensis	AM	0.73	0.587523	372.319	23.0184	1.16301	444.683	5.64865	0.394068	401.729	6.81865	0.369394
SD006	Tamarix chinensis	AM	0.51	0.611309	408.593	21.5651	1.06426	417.149	6.26288	0.299523	402.923	9.61362	0.242279
SD005	Tamarix chinensis	AM	0.77	0.574586	369.75		0.987366	455.177	5.89328	0.362062	405.925	6.76217	1.814
SD005	Tamarix chinensis	AM	0.73	0.608331	416.507	20.5662	1.27631	451.459	4.86714	0.456081	407.101	7.27443	1.45915
SD005	Tamarix chinensis	AM	0.68	0.589537	406.762	21.2524	1.27637	455.245	6.20779	0.551056	408.026	5.34335	0.731011
XJ016	Tamarix chinensis	AM	1.62978	0.732017				447.569	17.5532	0.464724	408.386	20.7938	0.298128
SD003	Tamarix chinensis	AM	0.56	0.623401	417.094	24.8308	1.45072	458.931	6.55957	0.265599	411.442	9.76454	0.372333
SD004	Tamarix chinensis	AM	0.72	0.609673	384.221	24.9249	1.71139	445.487	7.51437	0.245793	411.525	10.7992	0.502613
SD004	Tamarix chinensis	AM	0.69	0.611809	386.151	24.6591	1.21044	457.142	9.41449	0.563163	412.294	12.2277	0.453603
SD004	Tamarix chinensis	AM	0.65	0.608887	402.265	28.3645	2.16591	450.829	7.10358	0.365553	412.944	11.6274	0.473979
SD001	Tamarix chinensis	AM	0.32	0.599783	428.768	22.0077	1.30039	432.487	6.6688	0.54924	413.438	8.69226	0.576778
SD001	Tamarix chinensis	AM	0.39	0.602254	427.32	22.0501	1.21832	452.741	8.76948	0.456269	414.882	7.98932	0.96308
SD003	Tamarix chinensis	AM	0.57	0.581826	416.633	24.2857	1.4521	458.317	7.6678	0.400009	416.731	9.7586	0.356739
SD003	Tamarix chinensis	AM	0.54	0.569225	416.134	25.7628	1.39495	449.855	5.79869	0.317818	420.628	8.87856	0.383159
SD006	Tamarix chinensis	AM	0.33	0.615445	409.555	23.373	0.958732	450.9	7.04889	0.257766	421.591	6.8154	0.334258
SD002	Tamarix chinensis	AM	0.86	0.604709	375.033	24.3007	1.33978	448.758	7.09596	0.383242	429.25	7.42235	0.352638
SD002	Tamarix chinensis	AM	0.73	0.602609	372.755	24.5449	1.44582	403.143	6.32272	0.333157	447.501	6.06097	0.365894
IM015	Tetraena mongolica	AM	0.249652	0.262315	229.855	16.8896	0.907303	432.566	9.77177	0.548077	418.854	21.7421	1.82117
IM015	Tetraena mongolica	AM	0.249652	0.262315	219.608	14.7862	0.789644	433.493	8.10763	0.285714	424.718	12.4279	0.359465
IM015	Tetraena mongolica	AM	0.249652	0.262315	278.695	18.4706	1.32237	445.865	6.85167	0.363388	428.561	18.0698	0.728051
IM015	Tetraena mongolica	AM	0.249652	0.262315	242.059	18.8445	0.873786	452.676	7.71567	0.318436	435.628	16.0474	0.622601
IM015	Tetraena mongolica	AM	0.249652	0.262315	208.892	15.1836	1.03963	421.296	13.5157	0.536398	447.872	6.74101	0.481203
BJ009	Vitex negundo	AM			484.516	29.2681	2.16484	470.006	3.95324	0.336384	478.044	4.33162	0.38913
BJ009	Vitex negundo	AM			461.051	21.7667	1.52064	457.36	15.4367	0.552124	485.927	5.47015	0.464623
BJ009	Vitex negundo	AM			470.187	25.3909	1.81298	469.64	4.83036	0.315545	474.215	9.99576	0.828054
BJ010	Vitex negundo	AM			483.1	17.3573	1.35094	475.408	4.91277	0.331839	472.149	3.87327	0.232609
BJ010	Vitex negundo	AM			476.027	25.7364	1.45247	466.232	5.48173	0.424821	473.676	7.91125	0.438326
BJ010	Vitex negundo	AM			472.31	20.8364	1.27758	472.045	4.26174	0.345455	483.599	7.21528	0.329854
GS003	Vitex negundo	AM	3.59417	0.850417	484.06	26.19	1.521	451.7	6.06	0.493	460.67	13.04	0.645
GS003	Vitex negundo	AM	3.59417	0.850417	470.82	23.38	1.51	450.05	5.74	0.601	451.86	8.76	0.434
HB007	Vitex negundo	AM	1.30606	0.489529	474.456	23.4036	1.4428	462.747	3.37189	0.181373	463.801	4.39321	0.304965
HB007	Vitex negundo	AM	1.00073	0.498065	478.648	28.7685	1.88077	464.837	5.00973	0.323457	471.374	8.02142	0.42735
HB007	Vitex negundo	AM	1.1028	0.565438	485.935	25.4375	1.8777	463.552	3.84065	0.204301	462.31	11.4795	0.517699
HB021	Vitex negundo	AM			471.809	19.3565	1.16974	463.702	5.67006	0.234257	472.368	8.36275	0.336493
HB021	Vitex negundo	AM			468.741	19.9409	1.2566	461.845	5.28667	0.397468	472.88	7.90357	0.56541
HB021	Vitex negundo	AM			468.475	17.4619	0.889706	468.218	6.22572	0.256545	482.318	9.51672	0.319635
HEN001	Vitex negundo	AM	0.69	0.17641	447.536	12.1827	0.727579	446.421	3.47706	0.249639	451.699	5.29418	0.265071
HEN001	Vitex negundo	AM	0.79	0.218836	461.995	13.8078	0.735074	446.422	3.83776	0.258561	450.037	5.52287	0.311274
HEN001	Vitex negundo	AM	1.78	0.279845	459.634	21.0131	0.755423	444.471	4.32064	0.197394	460.264	9.59032	0.218882
HEN002	Vitex negundo	AM	1.05	0.326526	460.402	24.8218	1.51366	441.469	3.88342	0.396457	450.562	9.38188	0.559762
HEN002	Vitex negundo	AM	1.42	0.346424	452.88	24.2293	1.61596	440.432	3.73738	0.427251	449.025	6.7488	0.676505
HEN002	Vitex negundo	AM	1.2	0.477742	458.881	20.9495	1.62043	440.366	3.04524	0.592955	446.065	3.94467	0.823359
HEN003	Vitex negundo	AM	0.68	0.975732	434.944	19.0058	1.36308	438.851	3.5375	0.882756	455.386	3.82665	0.859077
HEN003	Vitex negundo	AM	1.01	1.01525	457.76	21.522	1.97033	435.938	4.45072	0.619038	450.61	4.42465	0.786417
HEN003	Vitex negundo	AM	1.31	1.02865	446.587	20.8187	1.51587	440.417	4.38438	0.747645	452.536	4.20227	0.853243
HEN004	Vitex negundo	AM	1.08	0.69509	448.057	22.5159	2.70497	443.883	2.71719	0.577164	445.077	3.28738	0.714291
HEN004	Vitex negundo	AM	1.11	0.790652	451.456	19.4831	1.80757	444.969	3.24222	0.704224	442.679	3.32501	0.83539
HEN004	Vitex negundo	AM	1.38	0.823625	439.772	17.1064	1.73209	444.016	3.51442	0.795441	446.785	3.65921	0.859077
HEN005	Vitex negundo	AM	2.12	0.584124	453.897	22.6897	1.60836	444.95	4.30235	0.289832	457.746	6.87563	0.381826
HEN005	Vitex negundo	AM	3.43	0.754216	448.721	24.8237	1.73882	452.252	3.39409	0.301358	451.343	6.23842	0.609292
HEN005	Vitex negundo	AM	2.67	0.763511	450.935	19.8418	1.3896	442.633	4.46213	0.403615	456.705	6.94986	0.422982
HEN007	Vitex negundo	AM	0.99	0.514982	455.739	20.0297	0.865273	443.267	5.20324	0.314294	452.266	9.55609	0.235838
HEN007	Vitex negundo	AM	1.53	0.561672	448.921	16.559	0.855317	446.622	4.27807	0.250359	451.782	7.84403	0.210635
HEN007	Vitex negundo	AM	1.43	0.68944	452.732	18.8802	0.882298	444.568	4.02706	0.270081		5.68176	0.293551
HEN008	Vitex negundo	AM	0.51	0.621194	460.805	16.3834	1.37648	436.004	2.86131	0.316973	446.198	3.72785	0.440907
HEN008	Vitex negundo	AM	0.49	0.658213	458.299	15.7575	1.42319	442.922	3.77165	0.361601	447.731	3.26491	0.557063
HEN008	Vitex negundo	AM	0.66	0.680292	459.429	16.5312	1.57007	441.069	2.73697	0.327843	448.589	3.27733	0.58
HEN009	Vitex negundo	AM	3.63	0.925888	453.857	23.1848	1.19998	444.07	4.33032	0.199338	451.489	6.30234	0.246031
HEN009	Vitex negundo	AM	3.83	0.93245	452.717	22.6257	1.12113	443.403	4.91246	0.267012	449.125	5.30381	0.225344
HEN009	Vitex negundo	AM	3.5	0.943057	452.588	22.5592	1.0687	443.056	4.44306	0.309774	449.47	6.49717	0.261976
HEN010	Vitex negundo	AM	0.67	0.474584	442.215	13.3741	0.8788	440.22	2.85971	0.214507	451.589	4.03017	0.284443
HEN010	Vitex negundo	AM	1.2	0.604756	439.984	15.4544	0.885567	442.404	3.86517	0.217519	451.183	3.56926	0.245765
HEN010	Vitex negundo	AM	1.37	0.610048	439.957	12.7483	0.868458	444.248	2.94089	0.215718	455.601	4.31713	0.278779
HEN011	Vitex negundo	AM	1.63	0.43353	447.396	15.2006	1.14269	440.235	5.40167	0.511264	448.306	7.16032	0.688109
HEN011	Vitex negundo	AM	1.42	0.445552	451.177	14.9992	1.12348	444.447	4.55794	0.47061	449.642	6.66084	0.657784
HEN011	Vitex negundo	AM	1.75	0.45224	444.723	16.5302	1.25158	442.504	5.11477	0.555265	442.098	5.93269	0.648972
HEN012	Vitex negundo	AM	1.99	0.418564	454.38	13.9684	0.95163	447.389	3.76782	0.270611	455.085	3.71476	0.359523
HEN012	Vitex negundo	AM	2.31	0.454512	448.46	14.377	1.23344	449.132	4.26754	0.30587	454.546	4.06468	0.469378
HEN012	Vitex negundo	AM	2.27	0.479698	456.086	15.1256	1.97566	448.435	4.00696	0.300402	453.012	4.59784	0.440158
HEN013	Vitex negundo	AM	2.46	0.824173	441.901	13.0611	1.52419	443.994	3.11983	0.338123	454.276	3.34904	0.707214
HEN013	Vitex negundo	AM	2.29	0.82891	445.947	13.6104	1.54688	440.83	2.72663	0.30937	449.082	3.68339	0.697862
HEN013	Vitex negundo	AM	2.49	0.829721	445.478	13.1795	1.46901	440.397	3.31327	0.40346	448.682	3.07307	0.824658
HEN016	Vitex negundo	AM	1.15	0.344428	447.403	13.6385	0.636375	445.36	3.4819	0.249198	453.769	4.14025	0.340162
HEN016	Vitex negundo	AM	1.19	0.414173	454.07	14.4568	0.932036	445.751	3.22833	0.214351	452.068	5.51955	0.405258
HEN016	Vitex negundo	AM	1.3	0.4652	463.893	15.4715	0.780552	444.784	3.72895	0.236325	449.423	5.30074	0.376397
IM007	Vitex negundo	AM	1.30902	0.312147	391.135	16.6036	0.972973	454.368	4.98378	0.179551	462.374	9.68148	0.366897
IM007	Vitex negundo	AM	1.30902	0.312147	433.235	19.2274	1.13804	446.421	7.11223	0.683036	456.709	8.3845	0.760116
IM007	Vitex negundo	AM	1.30902	0.312147	427.553	18.4232	0.991597	462.013	7.55427	0.288316	448.201	5.23248	0.344778
IM007	Vitex negundo	AM	1.30902	0.312147	427.502	20.8959	1.3716	443.942	7.19652	0.904913	450.484	6.68565	0.6496
LN001	Vitex negundo	AM	2.95	0.538191	448.857	14.6468	0.959159	446.733	4.91873	0.468275	457.702	3.97714	0.369756
LN001	Vitex negundo	AM	2.26	0.58257	444.24	13.5065	0.903645	439.423	5.31979	0.594008	457.466	4.48401	0.447412
LN001	Vitex negundo	AM	2.69	0.621401	456.858	12.3174	0.89893	443.602	5.84147	0.548159	451.812	5.06905	0.490426
LN002	Vitex negundo	AM	4.07	0.605201	449.037	15.7704	0.985079	452.735	5.16132	0.363698	457.523	6.88784	0.324739
LN002	Vitex negundo	AM	3.75	0.633011	455.188	16.7652	0.908324	448.155	4.83364	0.381487	458.011	5.92556	0.335506
LN002	Vitex negundo	AM	4.15	1.13542	448.561	15.3254	0.843903	447.042	5.38363	0.268458	456.112	9.03535	0.339114
LN003	Vitex negundo	AM	3.19	0.614571	444.897	14.905	1.05895	448.352	5.41128	0.450715	456.845	4.75934	0.586503
LN003	Vitex negundo	AM	3.71	0.621443	438.809	13.6945	1.0485	446.649	5.28518	0.494678	452.349	5.60863	0.397595
LN003	Vitex negundo	AM	4.31	0.680111	447.594	15.0335	1.06542	449.929	7.28595	0.649141	449.925	5.74011	0.322941
LN004	Vitex negundo	AM	2.28	0.382312	446.651	16.6715	1.0601	444.144	6.78263	0.448892	455.504	5.94723	0.408436
LN004	Vitex negundo	AM	2.45	0.388008	444.47	13.2498	0.887281	446.586	6.35486	0.459892	446.183	7.38669	0.400179
LN004	Vitex negundo	AM	2.52	0.418143	441.972	13.7693	0.946599	449.259	4.81014	0.487902	448.607	5.96873	0.47219
LN005	Vitex negundo	AM	2.6	0.44016	437.185	14.7458	1.12	444.852	6.38859	0.530536	438.262	6.25733	0.433231
LN005	Vitex negundo	AM	2.89	0.558321	440.901	15.1966	1.05207	443.163	4.99113	0.490604	452.633	4.21139	0.378154
LN005	Vitex negundo	AM	1.7	0.581647	441.928	15.0302	1.00732	443.521	5.30726	0.431821	448.205	4.29823	0.326762
LN006	Vitex negundo	AM	1.5	0.367984	452.812	15.2111	1.13273	448.294	4.27084	0.45325	437.395	6.7016	0.66417
LN006	Vitex negundo	AM	1.67	0.392597	451.988	13.6395	1.04448	449.451	4.00608	0.430847	459.375	4.8292	0.576306
LN006	Vitex negundo	AM	1.43	0.394225	457.413	15.0483	1.20208	450.094	5.82017	0.519153	460.591	4.87005	0.465497
LN007	Vitex negundo	AM	0.91	0.164959	457.186	15.151	1.00614	447.495	4.6973	0.347421	453.948	5.37766	0.363733
LN007	Vitex negundo	AM	1.22	0.204473	447.899	11.8271	0.781445	447.316	6.37717	0.405777	456.628	6.58717	0.191675
LN007	Vitex negundo	AM	1.14	0.304745	459.977	12.8887	0.920211	445.956	5.77235	0.330593	439.827	5.24444	0.377668
LN008	Vitex negundo	AM	1.23	0.183839	439.389			451.983	6.99032	0.49862	459.739	7.2718	0.542994
LN008	Vitex negundo	AM	1.34	0.26954	450.131	13.3155	0.989099	445.244	8.01953	0.564984	452.422	8.90961	0.488365
LN008	Vitex negundo	AM	1.41	0.329657	447.495	15.3297	0.984445	449.566	5.48964	0.480763	457.234	5.62114	0.415892
LN013	Vitex negundo	AM	0.74	0.182523	447.326	15.3237	1.17882	445.834	5.13874	0.511149
LN013	Vitex negundo	AM	1.04	0.252927	442.45	14.614	1.09265	437.93	6.30044	0.522456
LN013	Vitex negundo	AM	0.97	0.270763	448.932	17.8861	1.18782	443.622	4.82163	0.349536
SAX002	Vitex negundo	AM	1.28437	0.362319	460.589	26.3807	1.5102	455.049	3.27433	0.5	463.447	2.51432	0.39604
SAX009	Vitex negundo	AM	1.43447	0.389462	476.543	18.5045	1.01852	456.186	3.98089	0.09901	453.102	7.08875	0.170316
SX005	Vitex negundo	AM	2.22	0.6	448.05	15.65	1.06	452.6	3.66	0.259	455.31	3.66	0.496
SX005	Vitex negundo	AM	2.71	0.603	463.96	20.08	1.335	451.21	3.44	0.285	416.05	4.24	0.478
SX005	Vitex negundo	AM	3.21	0.665	450.7	18.96	1.484	443.22	3.38	0.31	457.64	4.68	0.657
SX006	Vitex negundo	AM	0.51	0.37	459.02	18.67	1.395	449.07	4.59	0.36
SX006	Vitex negundo	AM	0.42	0.449	466.29	16.6	1.068	452.46	5.45	0.36	455.51	6.98	0.368
SX006	Vitex negundo	AM	0.69	0.526	461.6	16.91	1.176	449.85	5.65	0.441	456.85	8.03	0.472
SX016	Vitex negundo	AM	1.23	0.377	440.82	21.27	1.338	438.28	6.24	0.423	448.79	9.46	0.434
SX016	Vitex negundo	AM	1	0.618	436.17	18.73	1.124	444.32	6.28	0.439	443.82	13.67	0.477
SX006	Ziziphus jujuba	AM	0.51	0.37	439.08	17.79	1.13	448.38	5.33	0.433	448.2	5.13	0.539
LN013	Ziziphus jujuba	AM	0.74	0.182523	431.621	23.0206	1.51948	455.513	7.22662	0.643831
SAX011	Ziziphus jujuba	AM	0.389268	0.574713	459.056	19.9999	0.905797	470.583	5.15837	0.301724		6.36525	0.560748

## Sheet: AM
site	Species	AM or nonAM	soilN	soilP	leafC	leafN	leafP	stemC	stemN	stemP	rootC	rootN	rootP
IM016	Ajania achilloides	AM	0.313971	0.213166	447.492	26.5532	1.77044	450.372	6.87863	0.451376	415.358	11.8104	0.391144
IM016	Ajania achilloides	AM	0.313971	0.213166	474.976	23.9639	1.55229	416.698	6.14201	0.522244	430.017	7.00738	0.473394
IM016	Ajania achilloides	AM	0.313971	0.213166	438.897	27.1006	1.94649	447.46	6.0475	0.37069	447.856	6.11759	0.360845
IM016	Ajania achilloides	AM	0.313971	0.213166	452.842	27.9141	1.69281	440.548	6.48654	0.560465	452.818	6.93241	0.454198
IM016	Ajania achilloides	AM	0.313971	0.213166	434.408	17.0305	1.3244	397.649	7.68456	0.581349	458.431	7.77183	0.460111
JL026	Albizia kalkora	AM	2.79667	0.697209	454.612	28.3458	1.58058	473.91	7.90866	0.7548	444.18	12.1247	0.550601
JL024	Albizia kalkora	AM	2.96333	0.543576	456.286	22.7559	1.27096	461.839	6.82451	0.502754	447.084	14.687	0.720737
JL021	Albizia kalkora	AM	3.97	0.688251	452.38	25.0911	1.0687	467.186	7.619	0.380112	451.688	12.4822	0.655334
JL023	Albizia kalkora	AM	4.85	0.937787	449.593	24.3586	1.18621	478.36	8.44841	0.468431	452.861	16.6644	0.900189
IM017	Ammopiptanthus mongolicus	AM	0.164888	0.224406	471.828	27.5833	1.04802	472.407	10.8818	0.458647	455.801	10.8634	0.829851
IM017	Ammopiptanthus mongolicus	AM	0.164888	0.224406	485.166	29.7159	0.847645	492.486	13.7749	0.337634	463.055	12.5423	0.917742
IM017	Ammopiptanthus mongolicus	AM	0.164888	0.224406	474.998	24.9346	0.739264	479.004	16.2388	0.622309	468.566	7.81423	0.495935
IM014	Ammopiptanthus mongolicus	AM	0.125019	0.119209	501.82	31.4307	1.01413	472.485	12.7625	0.524217	470.416	12.002	0.522388
IM014	Ammopiptanthus mongolicus	AM	0.125019	0.119209	495.727	30.577	0.868098	483.269	14.3471	0.562654	473.021	19.5166	0.477541
IM017	Ammopiptanthus mongolicus	AM	0.164888	0.224406	488.766	26.6744	0.759375	453.191	8.15454	0.299569	474.975	8.99449	0.265938
IM014	Ammopiptanthus mongolicus	AM	0.125019	0.119209	481.933	30.8391	1.03367	470.132	13.7044	0.466851	476.521	16.6099	0.56927
IM017	Ammopiptanthus mongolicus	AM	0.164888	0.224406	483.743	24.7169	0.957317	471.99	11.7255	0.590234	485.167	10.1661	0.889401
JL003	Betula platyphylla	non-AM	1.18	0.479569	440.095	19.4756	1.83629	445.192	3.77929	0.523893	382.807	7.72768	0.894305
JL004	Betula platyphylla	non-AM	0.636667	0.295448	446.848	16.8511	1.72856	473.273	4.36294	0.447019	434.211	4.18763	0.563504
JL002	Betula platyphylla	non-AM	0.593333	0.388609	476.464	15.5823	1.88033	471.024	4.97919	0.536971	449.063	4.18707	0.641947
JL023	Betula platyphylla	non-AM	4.85	0.937787	466.547	21.7403	1.63657	464.578	2.19218	0.282176	457.551	3.5741	0.414891
IM012	Caragana intermedia	non-AM	0.296967	0.262527	417.703	34.3494	1.15333	447.462	14.0269	0.701245	423.801	15.1316	0.511236
IM012	Caragana intermedia	non-AM	0.296967	0.262527	412.051	27.3161	1.15546	452.287	15.8686	0.606509	432.869	18.1924	0.438811
IM012	Caragana intermedia	non-AM	0.296967	0.262527	403.916	32.0585	0.916409	440.258	15.9186	0.948936	443.393	23.8972	0.42973
IM004	Caragana microphylla	AM	0.540018	0.162364	428.975	35.1141	1.44275	461.908	17.5783	0.430079	431.232	17.7392	0.681818
IM004	Caragana microphylla	AM	0.540018	0.162364	424.574	33.7324	1.41079				433.338	26.0865	0.979215
IM006	Caragana microphylla	AM	3.38151	0.579185	442.425	36.0536	1.13115	455.274	10.7636	0.559211	470.195	13.1508	0.309255
IM004	Caragana microphylla	AM	0.540018	0.162364	437.601	35.8178	1.54661	446.079	19.5435	0.762626
IM016	Caragana stenophylla	AM	0.313971	0.213166	396.5	34.9217	1.51656	455.719	10.1653	0.484444	432.675	19.1319	1.05472
IM014	Caragana stenophylla	AM	0.125019	0.119209	379.794	16.7151	0.702341	460.343	9.73846	0.423497	442.675	19.8149	0.835498
IM014	Caragana stenophylla	AM	0.125019	0.119209	385.314	17.9593	1.00669	456.941	10.5841	0.571848	443.018	18.925	1.36866
IM016	Caragana stenophylla	AM	0.313971	0.213166	398.179	36.3875	1.65972	459.411	11.404	0.475728	449.811	13.5097	0.584906
IM016	Caragana stenophylla	AM	0.313971	0.213166	382.922	32.6214	1.57419	460.995	11.1535	0.617021	453.323	14.2473	0.562271
IM014	Caragana stenophylla	AM	0.125019	0.119209	414.189	19.472	0.758621				464.376	14.8404	0.569343
IM016	Caragana stenophylla	AM	0.313971	0.213166	396.776	35.0367	1.54969	454.103	10.9944	0.508889	465.95	16.9053	1.47731
IM016	Caragana tibetica	AM	0.313971	0.213166	425.789	19.3392	1.10631		9.07523	0.679032	431.516	17.617	0.836127
IM016	Caragana tibetica	AM	0.313971	0.213166	411.535	17.8968	0.987261	437.25	10.5997	0.380723	450.883	16.9148	0.593607
IM016	Caragana tibetica	AM	0.313971	0.213166	429.385	17.5894	1.05346	434.523	12.6114	0.443564	474.202	14.7229	0.365079
LN012	Clematis florida	AM	3.11	0.704716	378.026	16.0995	1.55393	429.715	8.39519	0.874687
LN012	Clematis florida	AM	4.73	0.892484	394.352	17.5183	1.29409	411.979	10.0011	0.928347
LN010	Clematis florida	AM	1.17	0.409942	402.73	17.5259	1.59456	428.634	7.97328	0.76317
GS010	Coriaria nepalensis	non-AM	1.09	0.49	413.65	24.37	1.823	449.92	6.81	0.459	426.16	10.9	0.552
GS010	Coriaria nepalensis	non-AM	1.09	0.49	414.11	19.6	1.135	444.86	7.39	0.613	428.87	7.98	0.481
GS010	Coriaria nepalensis	non-AM	1.09	0.49	445.85	29.02	1.988	447.97	7.12	0.482	433.56	7.18	0.468
GS003	Coriaria nepalensis	non-AM	3.59417	0.850417	403.19	31.24	1.672	446.77	14.52	0.976	440.34	17.26	1.001
LN012	Corylus heterophylla	non-AM	4.32	0.785186	429.142	15.047	1.17537	441.46	4.70036	0.498225	433.05	3.72415	1.1617
LN012	Corylus heterophylla	non-AM	4.73	0.892484	432.951	16.4801	1.41687	443.952	5.36519	0.91218	434.513	7.13179	0.781286
JL006	Corylus heterophylla	non-AM	0.24	0.366214	469.208	22.8112	1.33632	463.851	6.11544	0.536639	437.17	7.18842	0.813924
NM003	Corylus heterophylla	non-AM	2.29726	0.545048	445.583	18.937	1.27273	442.831	4.55529	0.412231	437.187	5.26086	0.731498
LN012	Corylus heterophylla	non-AM	3.11	0.704716	426.99	15.4119	1.34798	439.847	4.24968	0.39315	437.746	7.51807	1.86393
JL012	Corylus heterophylla	non-AM	0.4	0.187397	445.063	18.2264	1.36927	453.164	5.19829	0.594345	439.676	5.29363	0.808153
JL010	Corylus heterophylla	non-AM	1.01	0.477847	435.554	16.3475	1.37007	462.397	8.05801	0.704224	440.875	5.91087	0.853463
JL003	Corylus heterophylla	non-AM	1.18	0.479569	426.565	19.9319	1.2008	444.078	4.72105	0.500824	440.955	4.79348	0.751711
LN011	Corylus heterophylla	non-AM	2.64	0.439499	447.853	15.4497	0.672288	446.004	5.16786	0.389483	441.032	5.47776	0.412923
JL009	Corylus heterophylla	non-AM	0.82	0.438231	444.1	21.9354	1.62136	452.706	7.71545	0.760141	441.448	8.93862	1.75903
LN011	Corylus heterophylla	non-AM	2.5	0.446555	453.532	15.93	0.987802	445.661	5.6217	0.354708	441.977	5.25088	0.391861
LN009	Corylus heterophylla	non-AM	2.88	0.529545	453.372	18.6864	0.944459	456.67	4.90565	0.403355	443.037	8.09771	0.375507
LN011	Corylus heterophylla	non-AM	2.57	0.527969	473.298	16.3591	0.849036	441.739	5.06957	0.384457	443.206	6.50833	0.29363
JL013	Corylus heterophylla	non-AM	1.97	0.545779	439.798	19.02	1.60132	449.487	5.25424	0.582665	443.274	4.1541	1.06757
LN009	Corylus heterophylla	non-AM	2.26	0.487333	441.963	19.3052	1.06851	454.059	5.50351	0.449311	443.472	6.76391	0.354276
LN010	Corylus heterophylla	non-AM	1.76	0.423385	449.403	19.9988	1.2853	444.761	7.34899	0.58769	443.861	6.883	0.940023
JL026	Corylus heterophylla	non-AM	2.79667	0.697209	441.318	20.2316	1.1983	450.104	3.78508	0.504216	444.572	9.56076	1.57743
LN009	Corylus heterophylla	non-AM	2.77	0.495526	455.362	19.049	1.06724	454.723	5.5167	0.411669	444.793	7.41291	0.729538
JL018	Corylus heterophylla	non-AM	3.86333	0.797191	447.129	24.6722	1.32165	456.918	5.51163	0.447864	445.012	7.30293	0.865953
LN010	Corylus heterophylla	non-AM	2.03	0.566707	448.885	18.7501	1.8151	446.246	5.51646	0.467266	445.023	6.14796	0.861511
JL007	Corylus heterophylla	non-AM	1.63667	0.541747	433.019	18.2509	1.37293	454.114	6.24735	0.619236	445.078	9.59936	1.02879
JL014	Corylus heterophylla	non-AM	7.02333	1.12899	443.884	19.0056	1.5985	450.598	4.65397	0.570359	445.36	7.37073	1.08318
JL023	Corylus heterophylla	non-AM	4.85	0.937787	438.2	23.1596	1.5151	455.603	4.16407	0.434944	445.498	6.32318	0.939516
JL015	Corylus heterophylla	non-AM	4.65667	0.751013	445.01	17.8966	1.04842	452.725	4.7164	0.473069	445.571	4.21973	0.75212
JL019	Corylus heterophylla	non-AM	3.84667	1.59096	441.261	18.8559	2.08809	452.368	4.76177	0.617019	447.511	8.22426	2.65472
JL020	Corylus heterophylla	non-AM	3.62667	0.819736	439.745	16.6823	1.68274	500.103		0.68031	447.907	5.22556	1.48566
LN010	Corylus heterophylla	non-AM	1.17	0.409942	447.554	18.0279	1.74302	444.366	5.36724	0.680856	448.308	6.69031	1.0078
JL022	Corylus heterophylla	non-AM	2.96667	0.648755	440.846	15.946	1.15213	452.206	4.37641	0.528486	448.458	5.29688	0.747801
JL021	Corylus heterophylla	non-AM	3.97	0.688251	453.216	19.1797	1.04027	459.416	4.75264	0.267284	449.701	7.81845	1.13622
HLJ006	Corylus heterophylla	non-AM	3.41368	2.00756	455.714	13.9131	2.84487	452.296	5.53391	0.978825	449.939	5.84343	2.29597
HLJ005	Corylus heterophylla	non-AM	4.66444	0.40401	447.649	15.3845	2.68891	465.553	6.36887	0.56931	450.374	6.34855	1.5348
HLJ002	Corylus heterophylla	non-AM	18.0266	1.31075	457.127	19.5633	4.80145	467.699	5.94368	0.71994	451.883	5.41928	0.834405
JL024	Corylus heterophylla	non-AM	2.96333	0.543576	441.529	16.6553	1.33601	457.255	3.79779	0.600304	452.159	3.8001	0.657508
HB017	Corylus heterophylla	non-AM			459.033	31.7014	2.0687	476.1	8.69116	0.592965	452.771	8.39328	0.602247
JL011	Corylus heterophylla	non-AM	2.13667	0.652595	446.653	18.4564	1.75545	459.802	5.31763	0.877854	452.883	6.89635	1.63492
JL016	Corylus heterophylla	non-AM	3.08333	0.585402	446.212	21.9273	1.66197	456.163	3.57115	0.468431	453.214	5.54323	0.317362
JL017	Corylus heterophylla	non-AM	2.53333	0.588241	438.236	18.4105	1.62424	458.874	5.31336	0.799334	454.585	6.19825	1.26489
HB019	Corylus heterophylla	non-AM			462.124	17.192	1.14706	476.008	7.2861	0.542079	454.975	7.50162	0.703349
JL025	Corylus heterophylla	non-AM	2.71333	0.342596	451.412	22.7791	1.38086	461.315	5.64598	0.562779	455.392	8.479	0.62721
HB017	Corylus heterophylla	non-AM			456.078	31.8692	2.24911	478.694	7.33915	0.575682	456.525	9.18638	1.23349
HB017	Corylus heterophylla	non-AM			464.932	32.312	2.17054	476.871	8.31364	0.502564	457.272	11.4398	1.64908
HB001	Corylus heterophylla	non-AM	1.32474	0.326316	458.098	25.0847	1.4417	483.852	5.17958	0.561713	460.911	5.24031	2.18615
HB001	Corylus heterophylla	non-AM	1.14081	0.34	456.054	22.569	1.42692	476.651	5.57415	0.494898	462.132	5.45737	1.22511
HB012	Corylus heterophylla	non-AM	0.671685	0.739474	460.481	23.7143	1.48289	465.911	5.87174	0.572519	463.655	7.10885	1.24197
HB012	Corylus heterophylla	non-AM	1.8117	0.614865	467.718	26.4147	1.89531	471.465	5.44206	0.454545	463.934	7.46771	1.01758
HB012	Corylus heterophylla	non-AM	1.95017	0.628453	464.533	28.6961	2.1161	469.542	8.60166	0.769042	464.284	6.59162	1.47758
HB019	Corylus heterophylla	non-AM	4.0648	0.529687	464.155	21.1279	1.9927	474.635	6.86895	0.473039	464.991	7.73588	1.18736
HB019	Corylus heterophylla	non-AM			465.863	21.1225	1.63433	476.123	7.32153	0.588235	467.47	7.75022	1.08539
HB001	Corylus heterophylla	non-AM	0.860139	0.319481	462.823	23.702	1.58545	475.264	6.82911	0.607843	468.244	5.57662	0.725108
HLJ001	Corylus heterophylla	non-AM	17.4269	1.68181	470.338	11.6996	1.56024	495.439	7.62487	0.800691	474.657	5.69095	0.656603
LN004	Corylus heterophylla	non-AM	2.28	0.382312	440.67	19.0877	1.75598	450.842	5.87445	0.879865
LN004	Corylus heterophylla	non-AM	2.45	0.388008	442.897	16.2085	1.1983	447.651	5.77483	1.0177
LN004	Corylus heterophylla	non-AM	2.52	0.418143	443.137	15.6133	1.63857	456.885	5.80962	0.802445
GS008	Cotinus coggygria	AM	2.195	0.623333	455.44	18.23	1.127	463.58	5.15	0.431	416.97	5.38	0.647
GS008	Cotinus coggygria	AM	2.195	0.623333	440.77	20.89	1.273	462.59	5.58	0.558	433.88	4.83	0.569
SAX004	Cotinus coggygria	AM	2.80077	0.650118	463.265	13.9342	0.711297	466.113	2.71623	0.141844	438.239	3.04761	0.310078
XJ017	Halocnemum strobilaceum	non-AM	0.889438	0.67067				394.863	17.4228	0.728395	430.195	17.3843	0.767327
XJ017	Halocnemum strobilaceum	non-AM	0.979052	0.574432				404.993	11.4895	0.606362	442.586	12.2431	0.690909
XJ017	Halocnemum strobilaceum	non-AM	0.889438	0.67067				358.219	16.8095	0.827856	443.953	12.6927	0.610315
XJ017	Halocnemum strobilaceum	non-AM	0.889438	0.67067				373.763	15.3896	0.678571	449.001	17.3588	0.468057
XJ015	Halocnemum strobilaceum	non-AM	0.894001	0.708714				420.353	19.2006	0.55625	450.513	18.3481	0.68328
XJ017	Halocnemum strobilaceum	non-AM	0.979052	0.574432				323.244	11.4435	0.961039	451.489	11.2155	0.649371
XJ017	Halocnemum strobilaceum	non-AM	0.979052	0.574432				406.314	10.2709	0.511066	452.047	9.98469	0.484006
XJ015	Halocnemum strobilaceum	non-AM	0.894001	0.708714				364.815	18.0783	0.727273	454.545	18.4964	0.723545
XJ015	Halocnemum strobilaceum	non-AM	0.894001	0.708714				434.15	18.5933	0.522642	463.906	21.2012	0.520316
XJ004	Halostachys caspica	AM	1.16077	0.947696				451.923	14.7881	0.639279	386.728	16.0983	0.932653
XJ004	Halostachys caspica	AM	1.16077	0.947696				465.858	10.1996	0.299197	422.035	14.4635	0.75
XJ004	Halostachys caspica	AM	1.16077	0.947696				471.315	11.2475	0.317961	427.929	15.5294	0.606987
XJ003	Haloxylon ammodendron	non-AM	0.487142	0.581454				459.781	10.0624	0.312644	426.164	22.0734	0.555759
XJ003	Haloxylon ammodendron	non-AM	0.487142	0.581454				472.897	8.17441	0.1258	433.453	17.0216	0.273663
XJ003	Haloxylon ammodendron	non-AM	0.487142	0.581454				473.668	8.91185	0.240793	436.405	13.495	0.270378
SX009	Hippophae rhamnoides	AM	1.07	0.702	452.62	33.72	1.736	469.73	11.99	0.548	431.74	20.29	0.883
GS007	Hippophae rhamnoides	AM	0.996667	0.829333	461.32	39.41	2.317	478.49	12.43	0.405	438.5	14.87	0.358
GS007	Hippophae rhamnoides	AM	0.996667	0.829333	459.23	38.85	2.32	470.5	11.02	0.752	442.53	16.98	1.457
GS007	Hippophae rhamnoides	AM	0.996667	0.829333	456.68	38.07	2.404	470.65	15.63	1.015	447.57	14.24	0.799
GS007	Hippophae rhamnoides	AM	0.996667	0.829333	448.34	40.8	2.784	474.91	16.39	1.276	451.26	15.09	1.442
SX014	Hippophae rhamnoides	AM	0.82	0.8	445.77	33.61	1.954	471.93	9.31	0.436	453.52	18.84	0.945
SX014	Hippophae rhamnoides	AM	0.56	0.598	441.52	33.8	2.51	470.74	12.08	0.72	454.63	12.54	0.583
SX009	Hippophae rhamnoides	AM	0.68	0.74	453.31	35.45	2.159	471.08	14	0.827	454.79	12.68	0.941
SX004	Hippophae rhamnoides	AM	0.56	0.596	471.93	29.6	1.406	486.27	14.66	0.537	456.14	6.27	0.4
SAX010	Hippophae rhamnoides	AM	0.988628	0.690476	467.811	28.9198	1.46617	481.621	13.8617	0.327869	457.461	17.4235	0.837438
SX014	Hippophae rhamnoides	AM	0.63	0.727	443.86	33.39	1.916	472.05	11.45	0.564	457.58	25.89	1.065
SX009	Hippophae rhamnoides	AM	0.74	0.697	440.38	33.88	2.477	477.12	15.55	0.738	461.05	25.62	0.628
SAX005	Hippophae rhamnoides	AM	0.901401	0.348706	465.407	35.4397	2.64706	485.072	13.3089	0.872483	461.938	23.8096	2.17949
SX004	Hippophae rhamnoides	AM	0.66	0.523	469.41	28.87	1.41	479.02	14.22	0.54	463.19	14.24	0.317
SAX010	Hippophae rhamnoides	AM	0.988628	0.690476	460.944	31.9486	1.6	487.941	17.4351	0.408163	464.154	18.723	0.817204
SX004	Hippophae rhamnoides	AM	0.62	0.547	464.14	28.07	1.406	477.56	11.66	0.489	467.44	13.93	0.441
XJ014	Kalidium foliatum	AM	0.847078	0.64624				418.356	19.0704	0.470699	417.965	23.7012	0.872531
XJ014	Kalidium foliatum	AM	0.847078	0.64624				340.642	20.9211	0.546584	432.179	25.3397	0.88806
XJ014	Kalidium foliatum	AM	0.847078	0.64624				415.798	20.915	0.574803	437.731	24.5842	0.976534
JL012	Lespedeza daurica	AM	0.4	0.187397	450.06	20.0268					394.036	10.2223	0.594659
JL002	Lespedeza daurica	AM	0.593333	0.388609	457.171	27.8965	1.3953	438.358	13.5067	0.756327	406.6	16.7228	0.715856
JL010	Lespedeza daurica	AM	1.01	0.477847	450.24	25.3223	1.65507				435.964	12.4332	0.834374
JL015	Lonicera japonica	AM	4.65667	0.751013	432.672	14.8061	1.27957	452.381	2.72705	0.43369	434.621	3.26325	0.580866
JL013	Lonicera japonica	AM	1.97	0.545779	434.72	21.1037	1.90919	454.26	3.60063	0.471718	444.679	6.06423	1.3701
JL018	Lonicera japonica	AM	3.86333	0.797191	437.617	15.0349	0.911844	456.973	3.14602	0.462433	444.987	3.93964	0.805225
JL026	Lonicera japonica	AM	2.79667	0.697209	451.046	18.0146	1.24827	457.705	2.69285	0.376301	449.227	3.79867	0.656944
JL024	Lonicera japonica	AM	2.96333	0.543576	437.481	20.6802	1.51412	462.271	6.75466	0.766731	449.683	10.1221	1.45952
JL011	Lonicera maackii	AM	2.13667	0.652595	434	15.4449	2.07086	452.123	3.00785	0.672357	437.324	4.73085	1.54281
JL003	Lonicera maackii	AM	1.18	0.479569	427.182	10.1817	0.839176	450.655	3.39137	0.395836	440.09	2.51594	0.356613
JL007	Lonicera maackii	AM	1.63667	0.541747	440.079	17.8142	1.49053	450.767	4.02635	0.619038	453.535	7.34966	1.46681
JL001	Malus baccata sp2	AM	3.48333	0.855542	428.514	11.8852	2.1822	455.629	1.95139	0.303007	438.803	1.87021	1.04415
JL023	Malus baccata sp2	AM	4.85	0.937787	429.886	14.8738	1.53037	463.278	3.96263	0.531692	446.658	5.1678	1.01299
JL007	Malus baccata sp2	AM	1.63667	0.541747	423.715	16.2956	1.25326	448.135	3.74471	0.560008	448.228	6.45283	1.05988
JL022	Malus baccata sp2	AM	2.96667	0.648755	443.016	15.5925	1.14757	453.846	3.05455	0.44444	451.083	2.92867	0.429332
JL024	Malus baccata sp2	AM	2.96333	0.543576	437.992	17.1716	1.26011	457.897	3.42514	0.60305	459.941	4.31184	0.756241
IM014	Oxytropis aciphylla	AM	0.125019	0.119209	443.643	11.1549	0.670886	441.565	6.27503	0.545685	460.06	6.28778	0.205811
IM014	Oxytropis aciphylla	AM	0.125019	0.119209							460.06	6.28778	0.207944
IM014	Oxytropis aciphylla	AM	0.125019	0.119209	446.558	15.6907	0.954023	452.768	6.69073	0.313158	463.741	6.95898	0.31185
IM014	Oxytropis aciphylla	AM	0.125019	0.119209	445.354	10.9828	0.59292		6.09671	0.38764	467.484	9.91235	0.304255
IM014	Oxytropis aciphylla	AM	0.125019	0.119209	447.798	13.2313	0.674051	423.48	7.0592	0.406181	481.815	7.38297	0.260606
LN011	Periploca sepium sp1	AM	2.57	0.527969	398.455	14.847	0.882055	439.153	7.50279	0.700911	440.133	8.60557	0.614408
LN011	Periploca sepium sp1	AM	2.5	0.446555	382.549	17.348	1.13413	437.675	5.80277	0.596082
LN011	Periploca sepium sp1	AM	2.64	0.439499	396.366	14.7338	0.832545	440.157	7.98997	0.821328
JL026	Populus davidiana	non-AM	2.79667	0.697209	461.338	21.4443	2.0797	456.335	4.4485	0.939841	432.733	4.28152	1.10253
JL015	Populus davidiana	non-AM	4.65667	0.751013	461.606	15.739	1.29293	454.811	4.01523	0.480472	438.596	3.21562	0.411794
JL017	Populus davidiana	non-AM	2.53333	0.588241	467.281	19.8569	1.48027	448.084	3.38476	0.463766	440.606	3.00616	0.573867
JL018	Populus davidiana	non-AM	3.86333	0.797191	461.756	20.9588	1.2721	465.424	5.38813	0.541733	446.2	3.58497	0.372687
JL005	Populus davidiana	non-AM	0.486667	1.74088	454.921	14.1763	1.6724	442.496	3.64117	0.651756		5.0095	0.998093
JL001	Populus koreana	non-AM	3.48333	0.855542	401.568	12.9445	1.91125	453.378	2.37865	0.655555	433.913	2.74254	0.798577
JL004	Populus koreana	non-AM	0.636667	0.295448	440.964	16.716	1.47934	462.46	5.7883	0.631481	441.18	3.06269	0.367657
JL005	Populus koreana	non-AM	0.486667	1.74088	433.805	14.6012	2.62508	452.626	3.92029	0.960629	416.867	4.11042	2.61859
JL026	Populus koreana	non-AM	2.79667	0.697209	419.415	13.4151	1.75062	462.128	4.18076	0.848734	421.864	2.74794	1.08222
IM015	Potaninia mongolica	AM	0.249652	0.262315	429.132	26.0076	1.85563	434.748	7.97395	0.591255	429.669	10.5033	0.360075
IM015	Potaninia mongolica	AM	0.249652	0.262315	419.033	24.3377	1.80712	448.442	8.03067	0.485597	436.012	8.00804	0.329193
IM015	Potaninia mongolica	AM	0.249652	0.262315	420.223	24.9469	1.75578	427.867	11.9785	0.383607	436.814	8.30157	0.32342
IM015	Potaninia mongolica	AM	0.249652	0.262315	420.802	24.9843	2.05172	431.93	12.0719		439.356	8.47783	0.472549
IM015	Potaninia mongolica	AM	0.249652	0.262315	420.668	21.7143	1.61708	433.84	7.71354	0.633721	462.463	8.89058	0.845745
IM013	Prunus mongolica	AM	0.725284	0.438713	429.79	20.9756	0.489666	470.098	5.66088	0.420732	459.509	6.22216	0.704362
IM013	Prunus mongolica	AM	0.725284	0.438713	433.281	20.593	0.756329	473.904	6.83756	0.429348	462.046	14.5587	1.35041
IM013	Prunus mongolica	AM	0.725284	0.438713	417.622	18.8926	0.736111	480.172	5.17927	0.239655	472.215	7.04186	0.30036
IM013	Prunus mongolica	AM	0.725284	0.438713				486.813	5.25062	0.187404	489.716	5.43185	0.089172
NM002	Prunus sibirica	AM	2.98243	0.497546	412.812	30.7285	2.23999	447.698	5.95031	0.6308	430.262	7.65435	0.586131
NM001	Prunus sibirica	AM	1.05715	0.267267	409.712	19.1119	1.17529	448.599	4.48952	0.39469	454.724	11.5198	0.384108
HB023	Prunus sibirica	AM	1.22479	0.503876	438.223	18.6276	0.811538	470.101	4.03356	0.315508	469.634	6.56242	0.475
HB023	Prunus sibirica	AM	0.974263	0.553501	443.56	17.7332	0.84	472.257	3.8091	0.298995	472.146	5.0594	0.485981
HB013	Prunus sibirica	AM	0.328049	0.762855	462.293	26.7414	1.29831	478.515	3.68649	0.29078	473.099	6.27236	0.377193
HB023	Prunus sibirica	AM	1.3857	0.589404	447.292	17.4779	0.94636	468.3	4.1225	0.470588	473.634	6.00466	0.798144
HLJ004	Prunus sibirica	AM	3.2124	1.46309	421.523	21.7553	2.26466	461.263	5.47029	0.689728	474.111	3.67346	0.902412
HB009	Prunus sibirica	AM	2.65287	0.666667	441.191	35.182	1.82955	480.485	4.997	0.349876	475.019	9.03141	0.517401
HB009	Prunus sibirica	AM	2.25024	0.592348	438.231	38.2022	2.44223	464.839	6.32598	0.458853	475.635	8.15089	0.538961
IM005	Prunus sibirica	AM	1.42369	0.388502	416.27	15.4238	0.909774	449.896	3.65295	0.244807	477.213	3.4606	0.212
HB023	Prunus sibirica	AM	1.19492	0.548927	441.121	21.3432	0.879121	470.186	4.2312	0.293367	478.342	11.937	0.501182
HB011	Prunus sibirica	AM	1.30252	0.542595	460.662	25.7171	1.45693	488.533	4.63031	0.332481	478.662	8.36401	0.577778
HB011	Prunus sibirica	AM	0.943606	0.583088	453.402	25.706	1.304	477.741	3.9111	0.318987	478.676	7.30913	0.534247
HB009	Prunus sibirica	AM	2.2379	0.603093	434.181	34.4829	1.72263	472.607	4.77568	0.290244	480.316	12.317	0.588372
BJ003	Prunus sibirica	AM	0.830655	0.627814	461.043	23.9278	1.34749	480.738	4.46595	0.505938	481.349	10.5913	0.928731
BJ003	Prunus sibirica	AM	0.830655	0.627814	451.006	25.3618	1.51613	472.588	3.78161	0.392202	481.983	5.93382	0.737885
HB013	Prunus sibirica	AM	1.2078	0.491228	456.643	22.1468	1.37736	479.97	4.79121	0.309278	483.552	6.42502	0.829474
HB013	Prunus sibirica	AM	1.46887	0.495519	459.709	30.0227	1.42086	478.088	3.56297	0.167939	484.196	5.60715	0.244681
HB011	Prunus sibirica	AM	0.584694	0.623581	454.187	26.447	1.48148	477.808	4.50115	0.365385	488.254	5.94681	0.469767
BJ003	Prunus sibirica	AM	0.830655	0.627814	460.975	17.6311	1.04745	485.547	3.98538	0.350427	497.561	5.09767	0.460251
IM005	Prunus sibirica	AM	1.42369	0.388502	416.964	17.2433	0.775
IM005	Prunus sibirica	AM	1.42369	0.388502	424.339	17.4237	0.918367
JL018	Quercus mongolica	non-AM	3.86333	0.797191	450.816	22.1113	1.59494	455.898	3.52002	0.385768	419.105	3.14479	0.22021
JL012	Quercus mongolica	non-AM	0.4	0.187397	453.257	16.0544		453.998	4.64758	0.626174	422.991	2.15726	0.999182
JL023	Quercus mongolica	non-AM	4.85	0.937787	447.691	18.8672	1.43855	469.644	4.84461	0.573098	433.66	6.32773	0.766523
JL015	Quercus mongolica	non-AM	4.65667	0.751013	442.653	18.8261	1.33966	448.162	4.71922	0.576392	437.705	3.42747	0.753954
LN011	Quercus mongolica	non-AM	2.64	0.439499	449.732	18.9782	1.08946	442.973	4.17788	0.243063	438.91	3.3224	0.17101
JL011	Quercus mongolica	non-AM	2.13667	0.652595	446.067	21.9491	1.99165	450.538	4.09639	0.661973	445.844	5.20908	1.5366
JL022	Quercus mongolica	non-AM	2.96667	0.648755	441.754	18.1303	1.3952	451.571	3.95846	0.596965	446.501	4.09573	0.762766
JL021	Quercus mongolica	non-AM	3.97	0.688251	445.45	21.2737	1.61332	456.086	4.70125	0.535947	447.159	8.65008	0.72184
JL016	Quercus mongolica	non-AM	3.08333	0.585402	446.069	23.0233	1.09496	454.226	3.13185	0.591879	448.095	7.54147	1.30567
JL025	Quercus mongolica	non-AM	2.71333	0.342596	443.31	20.8245	1.35499	451.123	3.838	0.47021	452.989	5.10175	0.406653
JL024	Quercus mongolica	non-AM	2.96333	0.543576	436.996	18.1228	1.38073	454.844	3.34416	0.408186	457.187	5.12984	0.684182
JL026	Quercus mongolica	non-AM	2.79667	0.697209	452.01	24.4468	1.86085	456.952	5.62017	0.706406	457.263	5.42322	0.392504
JL017	Quercus mongolica	non-AM	2.53333	0.588241	452.544		1.57262	448.157	3.60748	0.679074	457.97	3.811	0.448887
JL009	Quercus mongolica	non-AM	0.82	0.438231	448.846	22.1605	1.4578	452.71	4.68326	0.555265
XJ002	Reaumuria songarica	AM	0.679435	0.965047	321.423	25.7028	0.894161	416.619	13.1753	0.597052	422.048	11.3878	0.496032
XJ001	Reaumuria songarica	AM	0.621872	0.811471	303.718	27.1095	0.996454	450.715	14.3875	0.729651	460.291	13.2689	0.685668
XJ002	Reaumuria songarica	AM	0.679435	0.965047	318.534	26.0987	0.82963	476.635	11.5985	0.380042	472.556	12.7972	0.302273
XJ001	Reaumuria songarica	AM	0.621872	0.811471	340.118	21.7052	0.777778	462.159	12.504	0.387033	489.298	12.8106	0.191942
XJ002	Reaumuria songarica	AM	0.679435	0.965047	298.267	24.3307	0.818182	430.72	11.871	0.439222	492.231	10.6824	0.26087
XJ001	Reaumuria songarica	AM	0.621872	0.811471	370.524	24.7571	0.75	475.614	10.8533	0.230799	497.29	11.6696	0.227643
SAX008	Rosa hugonis	AM	0.410077	0.613208	449.063	12.0502	0.92437	486.482	5.02927	0.387931	458.293	4.40389	0.785714
SAX004	Rosa hugonis	AM	2.80077	0.650118	443.75	10.7915	0.63745	474.776	3.49202	0.241379	462.085	2.78556	0.241546
SAX003	Rosa hugonis	AM	0.683529	0.528846	447.573	11.3352	0.833333	467.024	1.86329	0.136054	463.724	1.71342	0.20362
IM003	Rosa xanthina	AM	2.09058	0.519703	433.649	12.562	0.549839	464.101	5.86088	0.313916	436.012	5.90481	0.848943
IM002	Rosa xanthina	AM	1.14835	0.400235	436.296	13.9741	0.693023	456.747	6.14144	0.57764	446.099	5.36985	0.441368
IM003	Rosa xanthina	AM	2.09058	0.519703	434.48	9.57075	0.555556				450.092	3.33866	0.59473
IM002	Rosa xanthina	AM	1.14835	0.400235	426.968	11.5631	0.657143	460.017	5.81201	0.481944	451.262	8.17681	1.31613
IM003	Rosa xanthina	AM	2.09058	0.519703	440.455	11.0039	0.449468	482.141	4.78473	0.398693	452.585	9.28062	0.927581
IM002	Rosa xanthina	AM	1.14835	0.400235	432.753	13.8618	0.582133	466.61	6.72961	0.566613	453.451	6.18652	0.696078
IM002	Rosa xanthina	AM	1.14835	0.400235	431.631	14.3718	0.622951	462.804	7.21668	0.456556	457.052	8.21553	0.6
IM002	Rosa xanthina	AM	1.14835	0.400235	439.669	28.5609		469.551	14.9727		460.85	20.7673
IM002	Rosa xanthina	AM	1.14835	0.400235	447.254	34.3827		471.76	13.6308		462.492	22.5229
IM002	Rosa xanthina	AM	1.14835	0.400235	439.562	21.5705		475.683	23.8695		463.605	22.0653
IM002	Rosa xanthina	AM	1.14835	0.400235	439.918	22.91		508.602	24.6701		466.452	25.1517
IM002	Rosa xanthina	AM	1.14835	0.400235	441.377	23.8494		466.982	24.0541		481.343	13.6259
IM003	Rosa xanthina	AM	2.09058	0.519703	428.587	9.60724	0.574586	463.65	3.51032	0.228148
JL002	Rubus crataegifolius	non-AM	0.593333	0.388609	426.839	12.2297	1.57879	428.634	4.06934	1.14188	435.73	4.71594	0.969987
JL007	Rubus crataegifolius	non-AM	1.63667	0.541747	418.619	16.0888	2.15407	426.974	5.19978	1.94407	420.295	7.62575	1.61245
JL015	Rubus crataegifolius	non-AM	4.65667	0.751013	413.906	10.8407	0.769369
JL018	Rubus crataegifolius	non-AM	3.86333	0.797191	423.643	14.1551	1.76633	436.246	3.603	0.548915	428.77	4.84982	0.75765
JL019	Rubus crataegifolius	non-AM	3.84667	1.59096	414.959	10.9143	2.68086				433.684	4.70011	1.67839
JL024	Rubus crataegifolius	non-AM	2.96333	0.543576	431.323	15.8244	2.24208	443.509	4.5273	0.925569	428.839	5.62472	1.25184
JL025	Rubus crataegifolius	non-AM	2.71333	0.342596	424.906	14.5804	0.980061	440.517	4.61589	0.442803	430.432	5.80082	0.585337
JL026	Rubus crataegifolius	non-AM	2.79667	0.697209	428.254	25.4324	2.19282	444.698	5.152	0.88203	433.716	5.16884	0.625158
JL001	Salix rorida	non-AM	3.48333	0.855542	425.792	15.1428	1.34557	458.311	3.25365	0.483645	420.56	3.93643	0.712089
JL005	Salix rorida	non-AM	0.486667	1.74088	421.729	19.0578	2.73168	445.562	2.53516	0.485592	431.242	4.00335	0.989759
JL006	Salix rorida	non-AM	0.24	0.366214	431.702	12.9146	1.59307	456.657	3.27143	0.486827	431.492	3.63129	1.49215
JL001	Salix siuzevii	non-AM	3.48333	0.855542	455.514	15.9482	1.64559	454.526	2.8479	0.688677	425	4.13127	0.806831
JL004	Salix siuzevii	non-AM	0.636667	0.295448	474.027	16.3242	1.2199	461.994	3.24377	0.285218		5.77502	1.02893
JL006	Salix siuzevii	non-AM	0.24	0.366214	423.345	17.6211	1.61054	488.049	6.45811	0.283606	454.737	3.96132	1.04152
IM015	Sarcozygium xanthoxylon	AM	0.249652	0.262315				438.598	10.1527	0.639269	436.847	9.78399	0.583133
IM015	Sarcozygium xanthoxylon	AM	0.249652	0.262315	274.47	20.4936	0.952899	455.308	8.02842	0.454787	451.223	8.27307	0.514706
IM015	Sarcozygium xanthoxylon	AM	0.249652	0.262315	234.82	15.9878	0.793814	466.029	6.54038	0.329545	452.162	8.29719	0.422604
XJ007	Sarcozygium xanthoxylon	AM	0.413228	0.492626				477.255	16.3337	0.780856	454.586	17.9962	0.473098
XJ007	Sarcozygium xanthoxylon	AM	0.413228	0.492626				466.77	17.2421	0.416268	457.228	16.8293	0.368852
IM015	Sarcozygium xanthoxylon	AM	0.249652	0.262315	237.967	16.3977	0.736842	458.969	7.30037	0.448179	457.767	5.97178	0.31401
IM014	Sarcozygium xanthoxylon	AM	0.125019	0.119209	271.631	7.01847	0.422078	470.526	4.22467	0.467836	458.39	7.60103	0.61809
XJ007	Sarcozygium xanthoxylon	AM	0.413228	0.492626				490.928	17.8631	0.382591	459.228	15.8826	0.605214
IM014	Sarcozygium xanthoxylon	AM	0.125019	0.119209	316.309	8.12107	0.388715	458.274	6.01698	0.344633	477.811	4.64421	0.189815
GS009	Sophora davidii	AM	0.7	0.563	448.39	27.39	1.198	464.92	12.5	0.761	374.79	10.35	0.801
GS009	Sophora davidii	AM	0.7	0.563	458.28	29.28	1.573	461.59	7.59	0.465	416.79	13.83	0.574
SAX005	Sophora davidii	AM	0.901401	0.348706	462.887	31.1289	1.51751	470.456	10.216	0.453074	436.263	15.6163	0.8
SAX003	Sophora davidii	AM	0.683529	0.528846	464.315	24.394	0.728745	483.146	8.45366	0.332226	439.411	9.472	0.14742
SAX011	Sophora davidii	AM	0.389268	0.574713	525.337	28.2753	1.03774	480.47	5.76571	0.253623	446.489	16.104	0.201005
SAX007	Sophora davidii	AM	1.15487	0.548628	466.719	29.9134	1.63158	473.625	12.2798	0.536398	448.895	17.5255	0.327511
SAX007	Sophora davidii	AM	1.15487	0.548628	462.481	34.1162	1.75926	480.484	10.0435	0.314961	457.024	15.5461	0.810811
SAX002	Sophora davidii	AM	1.28437	0.362319	464.304	18.0155	2.29008	483.983	8.36166	0.443686	459.651	13.222	0.594315
SAX003	Sophora davidii	AM	0.683529	0.528846	457.677	29.0662	1.1245	485.308	8.93419	0.238908	476.984	12.327	0.152672
SAX009	Sophora davidii	AM	1.43447	0.389462	473.327	29.1363	0.896861	475.653	6.96204	0.283019	490.032	13.2175	0.221675
IM009	Spiraea pubescens	AM	2.35887	0.386866	420.649	20.6221	1.12057	447.637	6.51267	1.15385	424.975	2.89067	0.551084
IM009	Spiraea pubescens	AM	2.35887	0.386866	442.17	17.9811	1.18779	456.119	5.83033	1.3355	445.011	5.02123	0.549755
IM006	Spiraea pubescens	AM	3.38151	0.579185	457.492	17.2406	0.945205				451.064	5.22952	0.730245
IM006	Spiraea pubescens	AM	3.38151	0.579185	453.369	16.6235	0.844237	463.697	4.79986	0.45098	452.225	4.61851	0.368116
IM011	Spiraea pubescens	AM	2.02276	0.565348				461.297	5.03694	0.486111	453.804	5.78265	0.266858
IM006	Spiraea pubescens	AM	3.38151	0.579185	451.217	17.1711	0.77931	457.894	3.68655	0.37659	453.962	3.91614	0.407132
IM011	Spiraea pubescens	AM	2.02276	0.565348				467.594	6.93652	0.360429	457.213	5.56255	0.372742
IM006	Spiraea pubescens	AM	3.38151	0.579185	447.435	15.5572	0.744986	465.134	6.11407	0.58288	458.731	5.08697	0.481982
HB003	Spiraea pubescens	AM	2.50724	0.405104	474.319	16.3314	1.56296	486.406	4.33076	0.482063	466.711	4.66407	0.552752
HB018	Spiraea pubescens	AM			452.845	19.0823	1.15504	481.944	7.249	0.454545	469.098	7.04538	0.470067
HB003	Spiraea pubescens	AM	2.38392	0.402159	473.535	24.487	1.01509	483.79	6.26543	0.438725	469.928	6.74629	0.321888
BJ004	Spiraea pubescens	AM	0.720744	0.51783	473.228	15.7825	0.896797	479.5	3.70775	0.217687	472.191	4.77824	0.32981
HB003	Spiraea pubescens	AM	2.03273	0.308955	483.428	19.2798	1.11567	488.156	4.41271	0.312977	475.819	4.9744	0.376754
BJ004	Spiraea pubescens	AM	0.720744	0.51783	494.421	15.6015	0.910448	489.431	3.93758	0.25814	476.24	4.70854	0.437367
BJ004	Spiraea pubescens	AM	0.720744	0.51783	474.389	17.5203	0.988417	486.314	3.98379	0.292887	485.858	4.71388	0.384158
HB018	Spiraea pubescens	AM			470.335	25.2286	1.38672	482.64	6.94457	0.510256
HB018	Spiraea pubescens	AM			474.604	26.1552	1.57407	484.65	7.75471	0.551899
IM011	Spiraea pubescens	AM	2.02276	0.565348				459.03	4.49348	0.293729
IM011	Spiraea pubescens	AM	2.02276	0.565348				451.716	3.6835	0.465347
SX015	Spiraea trilobata	AM	0.65	0.306	440.76	15.47	1.037	455.35	5.47	0.692	422.19	5.05	0.647
SX015	Spiraea trilobata	AM	0.76	0.369	437.89	13.49	1.049	457.67	4.92	0.514	429.32	4.69	0.524
SX002	Spiraea trilobata	AM	2.09	0.549	441.36	16.5	0.902	467.55	4.7	0.37	432.6	4.47	0.526
SX008	Spiraea trilobata	AM	1.28	0.5915	464.13	14.77	1.101	467.5	4.58	0.63	435.49	4.39	0.452
SX015	Spiraea trilobata	AM	1.02	0.363	443.17	12.13	1.133	454.81	4.36	0.618	436.5	3.72	0.624
SX002	Spiraea trilobata	AM	1.14	0.369	465.02	13.02	0.66	469.28	5.24	0.397	437.47	5.18	0.682
SX017	Spiraea trilobata	AM	0.72	0.653	461.01	14.03	0.868	457.47	4.16	0.352	438.91	4.27	0.388
SX013	Spiraea trilobata	AM	1.04	0.678	438.13	11.69	0.863	454.48	4.02	0.35	439.93	4.72	0.452
SX008	Spiraea trilobata	AM	0.92	0.546	459.92	13.61	1.163	470.95	3.97	0.433	442.12	4.16	0.488
SX017	Spiraea trilobata	AM	0.89	0.638	459.41	14.63	0.767	456.3	4.34	0.463	443.31	4.25	0.442
SX017	Spiraea trilobata	AM	0.61	0.556	455.84	13.38	0.767	455.12	4.47	0.501	445.36	4.32	0.467
SX007	Spiraea trilobata	AM	1.81	0.63	466.79	12.71	0.874	468.16	4.69	0.447	447.83	5.67	0.502
SX008	Spiraea trilobata	AM	1.64	0.637	465.48	12.44	0.996	468.29	4.9	0.538	448.17	3.69	0.465
IM002	Spiraea trilobata	AM	1.14835	0.400235	471.68	15.8307	0.737705	459.396	7.60826	0.591255	450.357	6.62861	0.616296
SX013	Spiraea trilobata	AM	1.89	0.663	442.02	14.24	0.908	460.26	5.07	0.522	450.38	4.99	0.465
SX002	Spiraea trilobata	AM	0.76	0.344	456.11	15.7	0.892	458.05	4.41	0.36	454.81	5.37	0.426
IM002	Spiraea trilobata	AM	1.14835	0.400235	475.186	17.6637	0.52	459.705	4.9737	0.263578	464.247	4.74516	0.262058
IM002	Spiraea trilobata	AM	1.14835	0.400235	474.849	14.1268	0.472	470.978	5.08924	0.314024	496.84	5.1733	0.29351
SX013	Spiraea trilobata	AM	0.59	0.616	439.72	11.2	0.809	455.9	4.33	0.576		6.19	0.595
XJ009	Sympegma regelii	non-AM	0.173703	0.577143				445.224	18.1911	0.341801	402.153	20.02	0.401447
XJ006	Sympegma regelii	non-AM	0.270118	0.742101	320.168	18.4353	1.09138	457.12	17.8202	0.536471	423.543	23.589	0.272177
XJ005	Sympegma regelii	non-AM	0.437644	0.695326	328.394	21.1293	0.634783	455.677	12.4377	0.373259	424.022	18.936	0.654462
XJ009	Sympegma regelii	non-AM	0.173703	0.577143				435.257	15.287	1.16739	424.453	25.9318	0.52505
XJ005	Sympegma regelii	non-AM	0.437644	0.695326	353.998	18.8672	0.780415	452.278	13.9051	0.476331	436.457	16.884	1.67535
XJ008	Sympegma regelii	non-AM	0.160176	0.438494				464.279	16.5469	0.389423	443.657	19.6564	0.606061
XJ006	Sympegma regelii	non-AM	0.270118	0.742101	343.198	19.7386	0.987685	465.673	16.2062	0.602592	447.695	16.8101	0.33612
XJ008	Sympegma regelii	non-AM	0.160176	0.438494				459.693	17.3219	0.674129	452.733	19.6842	0.349237
XJ005	Sympegma regelii	non-AM	0.437644	0.695326	345.144	21.2946	0.851312	433.929	14.5415	0.5	455.047	22.0961	0.773067
XJ009	Sympegma regelii	non-AM	0.173703	0.577143	365.06	20.0824	0.796923	460.645	14.7457	0.551111	456.717	19.053	0.62249
XJ008	Sympegma regelii	non-AM	0.160176	0.438494				475.214	15.8038	0.606218	464.077	20.1161	0.704225
IM016	Sympegma regelii	non-AM	0.313971	0.213166	365.688	27.0583	1.29697	465.218	5.08408		466.072	11.1389	0.612565
XJ006	Sympegma regelii	non-AM	0.270118	0.742101	331.012	22.5955	0.766773	462.822	19.3974	0.781321	467.041	19.6979	0.286561
IM016	Sympegma regelii	non-AM	0.313971	0.213166	357.477	26.099	1.1694	464.645	6.2985	0.198473	467.618	10.4007	0.539308
IM016	Sympegma regelii	non-AM	0.313971	0.213166	357.033	29.5336	1.25745	464.204	6.3378	0.181275	470.477	11.3199	0.277108
IM016	Sympegma regelii	non-AM	0.313971	0.213166	363.346	28.8862	1.25073	469.717	5.86965	0.137803	471.152	9.95265	0.248521
IM016	Sympegma regelii	non-AM	0.313971	0.213166	367.426	27.7026	1.20059	470.436	5.88997	0.155653	471.284	10.1368	0.297872
SD006	Tamarix chinensis	AM	0.49	0.624353	417.989	21.5239	1.02367	453.555	9.25169	0.404544	380.177	7.39995	0.39643
XJ016	Tamarix chinensis	AM	1.62978	0.732017				449.945	25.5305	0.290807	388.831	22.8535	0.237607
SD001	Tamarix chinensis	AM	0.43	0.571533	427.9	22.8597	1.21172	445.932	8.1616	0.46316	390.514	9.81557	0.415966
XJ016	Tamarix chinensis	AM	1.62978	0.732017				438.272	22.1918	0.297872	391.267	22.251	0.246224
SD002	Tamarix chinensis	AM	0.73	0.587523	372.319	23.0184	1.16301	444.683	5.64864	0.394068	401.729	6.81865	0.369394
SD006	Tamarix chinensis	AM	0.51	0.611309	408.593	21.5651	1.06426	417.149	6.26288	0.299523	402.922	9.61362	0.242279
SD005	Tamarix chinensis	AM	0.77	0.574586	369.75		0.987366	455.177	5.89328	0.362062	405.925	6.76217	1.814
SD005	Tamarix chinensis	AM	0.73	0.608331	416.507	20.5662	1.27631	451.459	4.86715	0.456081	407.101	7.27443	1.45915
SD005	Tamarix chinensis	AM	0.68	0.589537	406.762	21.2524	1.27637	455.245	6.20779	0.551056	408.026	5.34335	0.731011
XJ016	Tamarix chinensis	AM	1.62978	0.732017				447.569	17.5532	0.464724	408.386	20.7938	0.298128
SD003	Tamarix chinensis	AM	0.56	0.623401	417.094	24.8308	1.45072	458.931	6.55957	0.265599	411.441	9.76454	0.372333
SD004	Tamarix chinensis	AM	0.72	0.609673	384.221	24.9249	1.71139	445.487	7.51437	0.245793	411.525	10.7992	0.502613
SD004	Tamarix chinensis	AM	0.69	0.611809	386.151	24.6591	1.21045	457.142	9.41449	0.563163	412.294	12.2277	0.453603
SD004	Tamarix chinensis	AM	0.65	0.608887	402.265	28.3645	2.16591	450.829	7.10358	0.365553	412.944	11.6274	0.473979
SD001	Tamarix chinensis	AM	0.32	0.599783	428.768	22.0077	1.30039	432.487	6.6688	0.54924	413.439	8.69226	0.576778
SD001	Tamarix chinensis	AM	0.39	0.602254	427.321	22.0501	1.21832	452.741	8.76948	0.456269	414.882	7.98932	0.96308
SD003	Tamarix chinensis	AM	0.57	0.581826	416.633	24.2857	1.4521	458.317	7.6678	0.400009	416.73	9.7586	0.356739
SD003	Tamarix chinensis	AM	0.54	0.569225	416.134	25.7628	1.39495	449.855	5.79869	0.317818	420.628	8.87856	0.383159
SD006	Tamarix chinensis	AM	0.33	0.615445	409.556	23.373	0.958732	450.9	7.04889	0.257766	421.591	6.8154	0.334258
SD002	Tamarix chinensis	AM	0.86	0.604709	375.033	24.3007	1.33978	448.758	7.09596	0.383242	429.25	7.42235	0.352638
SD002	Tamarix chinensis	AM	0.73	0.602609	372.755	24.5449	1.44582	403.143	6.32272	0.333157	447.501	6.06097	0.365894
IM015	Tetraena mongolica	AM	0.249652	0.262315	229.855	16.8896	0.907303	432.566	9.77177	0.548077	418.854	21.7421	1.82117
IM015	Tetraena mongolica	AM	0.249652	0.262315	219.608	14.7862	0.789644	433.493	8.10763	0.285714	424.718	12.4279	0.359465
IM015	Tetraena mongolica	AM	0.249652	0.262315	278.695	18.4707	1.32237	445.865	6.85167	0.363388	428.561	18.0698	0.728051
IM015	Tetraena mongolica	AM	0.249652	0.262315	242.059	18.8445	0.873786	452.676	7.71567	0.318436	435.628	16.0474	0.622601
IM015	Tetraena mongolica	AM	0.249652	0.262315	208.892	15.1836	1.03963	421.296	13.5157	0.536398	447.872	6.74101	0.481203
BJ009	Vitex negundo	AM			484.516	29.2681	2.16484	470.006	3.95324	0.336384	478.044	4.33162	0.38913
BJ009	Vitex negundo	AM			461.051	21.7667	1.52064	457.36	15.4367	0.552124	485.927	5.47015	0.464623
BJ009	Vitex negundo	AM			470.187	25.3909	1.81298	469.64	4.83036	0.315545	474.215	9.99576	0.828054
BJ010	Vitex negundo	AM			483.1	17.3573	1.35094	475.408	4.91277	0.331839	472.15	3.87327	0.232609
BJ010	Vitex negundo	AM			476.027	25.7364	1.45247	466.232	5.48173	0.424821	473.676	7.91125	0.438326
BJ010	Vitex negundo	AM			472.31	20.8364	1.27758	472.045	4.26174	0.345455	483.599	7.21528	0.329854
GS003	Vitex negundo	AM	3.59417	0.850417	484.06	26.19	1.521	451.7	6.06	0.493	460.67	13.04	0.645
GS003	Vitex negundo	AM	3.59417	0.850417	470.82	23.38	1.51	450.05	5.74	0.601	451.86	8.76	0.434
HB007	Vitex negundo	AM	1.30606	0.489529	474.456	23.4036	1.4428	462.747	3.37189	0.181373	463.801	4.39321	0.304965
HB007	Vitex negundo	AM	1.00073	0.498065	478.648	28.7685	1.88077	464.837	5.00973	0.323457	471.374	8.02142	0.42735
HB007	Vitex negundo	AM	1.1028	0.565438	485.935	25.4375	1.8777	463.552	3.84065	0.204301	462.31	11.4795	0.517699
HB021	Vitex negundo	AM			471.809	19.3565	1.16974	463.702	5.67006	0.234257	472.368	8.36275	0.336493
HB021	Vitex negundo	AM			468.741	19.9409	1.2566	461.845	5.28667	0.397468	472.88	7.90357	0.56541
HB021	Vitex negundo	AM			468.475	17.4619	0.889706	468.218	6.22572	0.256545	482.318	9.51672	0.319635
HEN001	Vitex negundo	AM	0.69	0.17641	447.536	12.1827	0.727579	446.421	3.47706	0.249639	451.699	5.29418	0.265071
HEN001	Vitex negundo	AM	0.79	0.218836	461.995	13.8078	0.735074	446.422	3.83776	0.258561	450.037	5.52287	0.311274
HEN001	Vitex negundo	AM	1.78	0.279845	459.634	21.0131	0.755423	444.471	4.32064	0.197394	460.264	9.59032	0.218882
HEN002	Vitex negundo	AM	1.05	0.326526	460.402	24.8218	1.51366	441.469	3.88342	0.396457	450.562	9.38187	0.559762
HEN002	Vitex negundo	AM	1.42	0.346424	452.881	24.2292	1.61596	440.432	3.73738	0.427251	449.025	6.7488	0.676505
HEN002	Vitex negundo	AM	1.2	0.477742	458.881	20.9495	1.62043	440.367	3.04525	0.592955	446.065	3.94467	0.823359
HEN003	Vitex negundo	AM	0.68	0.975732	434.944	19.0058	1.36308	438.851	3.5375	0.882756	455.386	3.82665	0.859077
HEN003	Vitex negundo	AM	1.01	1.01525	457.76	21.522	1.97033	435.938	4.45072	0.619038	450.61	4.42465	0.786417
HEN003	Vitex negundo	AM	1.31	1.02865	446.587	20.8187	1.51587	440.417	4.38438	0.747645	452.536	4.20227	0.853243
HEN004	Vitex negundo	AM	1.08	0.69509	448.057	22.5159	2.70497	443.883	2.71719	0.577164	445.077	3.28738	0.714291
HEN004	Vitex negundo	AM	1.11	0.790652	451.456	19.4831	1.80757	444.968	3.24222	0.704224	442.679	3.32501	0.83539
HEN004	Vitex negundo	AM	1.38	0.823625	439.771	17.1065	1.73209	444.016	3.51442	0.795441	446.785	3.6592	0.859077
HEN005	Vitex negundo	AM	2.12	0.584124	453.897	22.6896	1.60836	444.95	4.30235	0.289832	457.746	6.87563	0.381826
HEN005	Vitex negundo	AM	3.43	0.754216	448.721	24.8237	1.73882	452.252	3.39409	0.301358	451.343	6.23842	0.609292
HEN005	Vitex negundo	AM	2.67	0.763511	450.935	19.8418	1.3896	442.633	4.46213	0.403615	456.705	6.94986	0.422982
HEN007	Vitex negundo	AM	0.99	0.514982	455.739	20.0297	0.865273	443.267	5.20324	0.314294	452.266	9.55609	0.235838
HEN007	Vitex negundo	AM	1.53	0.561672	448.922	16.559	0.855317	446.622	4.27807	0.250359	451.782	7.84403	0.210635
HEN007	Vitex negundo	AM	1.43	0.68944	452.732	18.8802	0.882298	444.568	4.02706	0.270081		5.68176	0.293551
HEN008	Vitex negundo	AM	0.51	0.621194	460.805	16.3834	1.37648	436.004	2.86131	0.316973	446.198	3.72785	0.440907
HEN008	Vitex negundo	AM	0.49	0.658213	458.299	15.7575	1.42319	442.922	3.77165	0.361601	447.731	3.26491	0.557063
HEN008	Vitex negundo	AM	0.66	0.680292	459.429	16.5312	1.57007	441.069	2.73697	0.327843	448.589	3.27733	0.58
HEN009	Vitex negundo	AM	3.63	0.925888	453.857	23.1848	1.19998	444.07	4.33032	0.199338	451.489	6.30234	0.246031
HEN009	Vitex negundo	AM	3.83	0.93245	452.717	22.6257	1.12113	443.403	4.91246	0.267012	449.125	5.30381	0.225344
HEN009	Vitex negundo	AM	3.5	0.943057	452.588	22.5592	1.0687	443.056	4.44306	0.309774	449.47	6.49717	0.261976
HEN010	Vitex negundo	AM	0.67	0.474584	442.215	13.3741	0.8788	440.22	2.85971	0.214507	451.589	4.03016	0.284443
HEN010	Vitex negundo	AM	1.2	0.604756	439.984	15.4544	0.885567	442.404	3.86517	0.217519	451.183	3.56926	0.245765
HEN010	Vitex negundo	AM	1.37	0.610048	439.957	12.7483	0.868458	444.249	2.94089	0.215718	455.6	4.31713	0.278779
HEN011	Vitex negundo	AM	1.63	0.43353	447.396	15.2007	1.14269	440.235	5.40167	0.511264	448.306	7.16032	0.688109
HEN011	Vitex negundo	AM	1.42	0.445552	451.177	14.9993	1.12348	444.447	4.55794	0.47061	449.642	6.66084	0.657784
HEN011	Vitex negundo	AM	1.75	0.45224	444.723	16.5302	1.25158	442.504	5.11477	0.555265	442.098	5.93269	0.648972
HEN012	Vitex negundo	AM	1.99	0.418564	454.38	13.9684	0.95163	447.389	3.76782	0.270611	455.085	3.71476	0.359523
HEN012	Vitex negundo	AM	2.31	0.454512	448.46	14.377	1.23344	449.132	4.26754	0.30587	454.546	4.06468	0.469378
HEN012	Vitex negundo	AM	2.27	0.479698	456.086	15.1256	1.97566	448.435	4.00696	0.300402	453.012	4.59784	0.440158
HEN013	Vitex negundo	AM	2.46	0.824173	441.901	13.0611	1.5242	443.994	3.11983	0.338123	454.275	3.34904	0.707214
HEN013	Vitex negundo	AM	2.29	0.82891	445.947	13.6104	1.54688	440.83	2.72663	0.30937	449.081	3.6834	0.697862
HEN013	Vitex negundo	AM	2.49	0.829721	445.478	13.1795	1.46901	440.397	3.31327	0.40346	448.682	3.07307	0.824658
HEN016	Vitex negundo	AM	1.15	0.344428	447.403	13.6385	0.636375	445.36	3.4819	0.249198	453.769	4.14025	0.340162
HEN016	Vitex negundo	AM	1.19	0.414173	454.07	14.4568	0.932036	445.751	3.22833	0.214351	452.068	5.51955	0.405258
HEN016	Vitex negundo	AM	1.3	0.4652	463.893	15.4715	0.780552	444.784	3.72895	0.236325	449.423	5.30074	0.376397
IM007	Vitex negundo	AM	1.30902	0.312147	391.136	16.6036	0.972973	454.367	4.98378	0.179551	462.374	9.68148	0.366897
IM007	Vitex negundo	AM	1.30902	0.312147	433.235	19.2274	1.13804	446.421	7.11223	0.683036	456.709	8.3845	0.760116
IM007	Vitex negundo	AM	1.30902	0.312147	427.553	18.4232	0.991597	462.013	7.55427	0.288316	448.201	5.23248	0.344778
IM007	Vitex negundo	AM	1.30902	0.312147	427.502	20.8959	1.3716	443.941	7.19652	0.904913	450.484	6.68565	0.6496
LN001	Vitex negundo	AM	2.95	0.538191	448.857	14.6468	0.959159	446.733	4.91873	0.468275	457.702	3.97714	0.369756
LN001	Vitex negundo	AM	2.26	0.58257	444.24	13.5065	0.903645	439.423	5.31979	0.594008	457.466	4.48401	0.447412
LN001	Vitex negundo	AM	2.69	0.621401	456.858	12.3174	0.89893	443.602	5.84147	0.548159	451.812	5.06905	0.490426
LN002	Vitex negundo	AM	4.07	0.605201	449.037	15.7704	0.985079	452.735	5.16132	0.363698	457.523	6.88784	0.324739
LN002	Vitex negundo	AM	3.75	0.633011	455.188	16.7652	0.908324	448.155	4.83364	0.381487	458.011	5.92556	0.335506
LN002	Vitex negundo	AM	4.15	1.13542	448.561	15.3254	0.843903	447.042	5.38363	0.268458	456.112	9.03535	0.339114
LN003	Vitex negundo	AM	3.19	0.614571	444.897	14.905	1.05895	448.352	5.41128	0.450715	456.845	4.75934	0.586503
LN003	Vitex negundo	AM	3.71	0.621443	438.809	13.6945	1.0485	446.649	5.28518	0.494678	452.349	5.60863	0.397595
LN003	Vitex negundo	AM	4.31	0.680111	447.595	15.0335	1.06542	449.929	7.28595	0.649141	449.925	5.74011	0.322941
LN004	Vitex negundo	AM	2.28	0.382312	446.651	16.6715	1.0601	444.144	6.78263	0.448892	455.504	5.94723	0.408436
LN004	Vitex negundo	AM	2.45	0.388008	444.47	13.2498	0.887281	446.586	6.35486	0.459892	446.183	7.38669	0.400179
LN004	Vitex negundo	AM	2.52	0.418143	441.972	13.7693	0.946599	449.259	4.81014	0.487902	448.607	5.96873	0.47219
LN005	Vitex negundo	AM	2.6	0.44016	437.185	14.7458	1.12	444.852	6.38859	0.530536	438.262	6.25733	0.433231
LN005	Vitex negundo	AM	2.89	0.558321	440.901	15.1966	1.05206	443.163	4.99113	0.490604	452.633	4.21139	0.378154
LN005	Vitex negundo	AM	1.7	0.581647	441.928	15.0302	1.00732	443.521	5.30726	0.431821	448.205	4.29823	0.326762
LN006	Vitex negundo	AM	1.5	0.367984	452.812	15.2111	1.13273	448.294	4.27085	0.45325	437.395	6.7016	0.66417
LN006	Vitex negundo	AM	1.67	0.392597	451.987	13.6395	1.04448	449.451	4.00608	0.430847	459.375	4.8292	0.576306
LN006	Vitex negundo	AM	1.43	0.394225	457.413	15.0483	1.20208	450.094	5.82017	0.519153	460.591	4.87005	0.465497
LN007	Vitex negundo	AM	0.91	0.164959	457.186	15.151	1.00614	447.495	4.6973	0.347421	453.948	5.37766	0.363733
LN007	Vitex negundo	AM	1.22	0.204473	447.899	11.8271	0.781445	447.316	6.37717	0.405777	456.628	6.58717	0.191675
LN007	Vitex negundo	AM	1.14	0.304745	459.977	12.8887	0.920211	445.956	5.77235	0.330593	439.827	5.24444	0.377668
LN008	Vitex negundo	AM	1.23	0.183839	439.389			451.983	6.99032	0.49862	459.739	7.2718	0.542994
LN008	Vitex negundo	AM	1.34	0.26954	450.131	13.3155	0.989099	445.244	8.01953	0.564984	452.422	8.9096	0.488365
LN008	Vitex negundo	AM	1.41	0.329657	447.495	15.3297	0.984445	449.566	5.48964	0.480763	457.234	5.62114	0.415892
LN013	Vitex negundo	AM	0.74	0.182523	447.326	15.3237	1.17882	445.834	5.13874	0.511149
LN013	Vitex negundo	AM	1.04	0.252927	442.45	14.614	1.09265	437.93	6.30044	0.522456
LN013	Vitex negundo	AM	0.97	0.270763	448.932	17.8861	1.18782	443.622	4.82163	0.349536
SAX002	Vitex negundo	AM	1.28437	0.362319	460.589	26.3807	1.5102	455.049	3.27433	0.5	463.447	2.51432	0.39604
SAX009	Vitex negundo	AM	1.43447	0.389462	476.543	18.5045	1.01852	456.186	3.98089	0.0990099	453.102	7.08875	0.170316
SX005	Vitex negundo	AM	2.22	0.6	448.05	15.65	1.06	452.6	3.66	0.259	455.31	3.66	0.496
SX005	Vitex negundo	AM	2.71	0.603	463.96	20.08	1.335	451.21	3.44	0.285	416.05	4.24	0.478
SX005	Vitex negundo	AM	3.21	0.665	450.7	18.96	1.484	443.22	3.38	0.31	457.64	4.68	0.657
SX006	Vitex negundo	AM	0.51	0.37	459.02	18.67	1.395	449.07	4.59	0.36
SX006	Vitex negundo	AM	0.42	0.449	466.29	16.6	1.068	452.46	5.45	0.36	455.51	6.98	0.368
SX006	Vitex negundo	AM	0.69	0.526	461.6	16.91	1.176	449.85	5.65	0.441	456.85	8.03	0.472
SX016	Vitex negundo	AM	1.23	0.377	440.82	21.27	1.338	438.28	6.24	0.423	448.79	9.46	0.434
SX016	Vitex negundo	AM	1	0.618	436.17	18.73	1.124	444.32	6.28	0.439	443.82	13.67	0.477
SX006	Ziziphus jujuba	AM	0.51	0.37	439.08	17.79	1.13	448.38	5.33	0.433	448.2	5.13	0.539
LN013	Ziziphus jujuba	AM	0.74	0.182523	431.621	23.0206	1.51948	455.513	7.22662	0.643831
SAX011	Ziziphus jujuba	AM	0.389268	0.574713	459.056	20	0.905797	470.583	5.15837	0.301724		6.36525	0.560748

## Sheet: ECM
site	Species	ECM or nonECM	soilN	soilP	leafC	leafN	leafP	stemC	stemN	stemP	rootC	rootN	rootP
IM016	Ajania achilloides	nonECM	0.313971	0.213166	447.492	26.5532	1.77044	450.372	6.87863	0.451376	415.358	11.8104	0.391144
IM016	Ajania achilloides	nonECM	0.313971	0.213166	474.976	23.9639	1.55229	416.698	6.14201	0.522244	430.017	7.00738	0.473394
IM016	Ajania achilloides	nonECM	0.313971	0.213166	438.897	27.1006	1.94649	447.46	6.0475	0.37069	447.856	6.11759	0.360845
IM016	Ajania achilloides	nonECM	0.313971	0.213166	452.842	27.9141	1.69281	440.548	6.48654	0.560465	452.818	6.93241	0.454198
IM016	Ajania achilloides	nonECM	0.313971	0.213166	434.408	17.0305	1.3244	397.649	7.68456	0.581349	458.431	7.77183	0.460111
JL026	Albizia kalkora	nonECM	2.79667	0.697209	454.612	28.3458	1.58058	473.91	7.90866	0.7548	444.18	12.1247	0.550601
JL024	Albizia kalkora	nonECM	2.96333	0.543576	456.286	22.7559	1.27096	461.839	6.82451	0.502754	447.084	14.687	0.720737
JL021	Albizia kalkora	nonECM	3.97	0.688251	452.38	25.0911	1.0687	467.186	7.619	0.380112	451.688	12.4822	0.655334
JL023	Albizia kalkora	nonECM	4.85	0.937787	449.593	24.3586	1.18621	478.36	8.44841	0.468431	452.861	16.6644	0.900189
IM017	Ammopiptanthus mongolicus	nonECM	0.164888	0.224406	471.828	27.5833	1.04802	472.407	10.8818	0.458647	455.801	10.8634	0.829851
IM017	Ammopiptanthus mongolicus	nonECM	0.164888	0.224406	485.166	29.7159	0.847645	492.486	13.7749	0.337634	463.055	12.5423	0.917742
IM017	Ammopiptanthus mongolicus	nonECM	0.164888	0.224406	474.998	24.9346	0.739264	479.004	16.2388	0.622309	468.566	7.81423	0.495935
IM014	Ammopiptanthus mongolicus	nonECM	0.125019	0.119209	501.82	31.4307	1.01413	472.485	12.7625	0.524217	470.416	12.002	0.522388
IM014	Ammopiptanthus mongolicus	nonECM	0.125019	0.119209	495.727	30.577	0.868098	483.269	14.3471	0.562654	473.021	19.5166	0.477541
IM017	Ammopiptanthus mongolicus	nonECM	0.164888	0.224406	488.766	26.6744	0.759375	453.191	8.15454	0.299569	474.975	8.99449	0.265938
IM014	Ammopiptanthus mongolicus	nonECM	0.125019	0.119209	481.933	30.8391	1.03367	470.132	13.7044	0.466851	476.521	16.6099	0.56927
IM017	Ammopiptanthus mongolicus	nonECM	0.164888	0.224406	483.743	24.7169	0.957317	471.99	11.7255	0.590234	485.167	10.1661	0.889401
JL003	Betula platyphylla	ECM	1.18	0.479569	440.094	19.4756	1.83629	445.192	3.77929	0.523893	382.807	7.72768	0.894305
JL004	Betula platyphylla	ECM	0.636667	0.295448	446.848	16.8511	1.72856	473.273	4.36294	0.447019	434.211	4.18763	0.563504
JL002	Betula platyphylla	ECM	0.593333	0.388609	476.464	15.5823	1.88033	471.024	4.97919	0.536971	449.063	4.18707	0.641947
JL023	Betula platyphylla	ECM	4.85	0.937787	466.547	21.7403	1.63657	464.578	2.19218	0.282176	457.551	3.5741	0.414891
IM012	Caragana intermedia	ECM	0.296967	0.262527	417.703	34.3494	1.15333	447.462	14.0269	0.701245	423.801	15.1316	0.511236
IM012	Caragana intermedia	ECM	0.296967	0.262527	412.051	27.3161	1.15546	452.287	15.8686	0.606509	432.869	18.1924	0.438811
IM012	Caragana intermedia	ECM	0.296967	0.262527	403.916	32.0585	0.916409	440.258	15.9186	0.948936	443.393	23.8972	0.42973
IM004	Caragana microphylla	nonECM	0.540018	0.162364	428.975	35.1141	1.44275	461.908	17.5783	0.430079	431.232	17.7392	0.681818
IM004	Caragana microphylla	nonECM	0.540018	0.162364	424.574	33.7324	1.41079				433.338	26.0865	0.979215
IM006	Caragana microphylla	nonECM	3.38151	0.579185	442.425	36.0536	1.13115	455.274	10.7636	0.559211	470.195	13.1508	0.309255
IM004	Caragana microphylla	nonECM	0.540018	0.162364	437.601	35.8178	1.54661	446.079	19.5435	0.762626
IM016	Caragana stenophylla	nonECM	0.313971	0.213166	396.5	34.9217	1.51656	455.719	10.1653	0.484444	432.675	19.1319	1.05472
IM014	Caragana stenophylla	nonECM	0.125019	0.119209	379.794	16.7151	0.702341	460.343	9.73846	0.423497	442.675	19.8149	0.835498
IM014	Caragana stenophylla	nonECM	0.125019	0.119209	385.314	17.9593	1.00669	456.941	10.5841	0.571848	443.018	18.925	1.36866
IM016	Caragana stenophylla	nonECM	0.313971	0.213166	398.179	36.3875	1.65972	459.411	11.404	0.475728	449.811	13.5097	0.584906
IM016	Caragana stenophylla	nonECM	0.313971	0.213166	382.922	32.6214	1.57419	460.995	11.1535	0.617021	453.323	14.2473	0.562271
IM014	Caragana stenophylla	nonECM	0.125019	0.119209	414.189	19.472	0.758621				464.376	14.8404	0.569343
IM016	Caragana stenophylla	nonECM	0.313971	0.213166	396.776	35.0367	1.54969	454.103	10.9944	0.508889	465.95	16.9053	1.47731
IM016	Caragana tibetica	nonECM	0.313971	0.213166	425.789	19.3392	1.10631		9.07523	0.679032	431.516	17.617	0.836127
IM016	Caragana tibetica	nonECM	0.313971	0.213166	411.535	17.8968	0.987261	437.25	10.5997	0.380723	450.883	16.9148	0.593607
IM016	Caragana tibetica	nonECM	0.313971	0.213166	429.385	17.5894	1.05346	434.523	12.6114	0.443564	474.202	14.7229	0.365079
LN012	Clematis florida	nonECM	3.11	0.704716	378.026	16.0995	1.55393	429.715	8.39519	0.874687
LN012	Clematis florida	nonECM	4.73	0.892484	394.352	17.5183	1.29409	411.979	10.0011	0.928347
LN010	Clematis florida	nonECM	1.17	0.409942	402.73	17.5259	1.59456	428.634	7.97328	0.76317
GS010	Coriaria nepalensis	ECM	1.09	0.49	413.65	24.37	1.823	449.92	6.81	0.459	426.16	10.9	0.552
GS010	Coriaria nepalensis	ECM	1.09	0.49	414.11	19.6	1.135	444.86	7.39	0.613	428.87	7.98	0.481
GS010	Coriaria nepalensis	ECM	1.09	0.49	445.85	29.02	1.988	447.97	7.12	0.482	433.56	7.18	0.468
GS003	Coriaria nepalensis	ECM	3.59417	0.850417	403.19	31.24	1.672	446.77	14.52	0.976	440.34	17.26	1.001
LN012	Corylus heterophylla	ECM	4.32	0.785186	429.142	15.047	1.17537	441.46	4.70036	0.498225	433.05	3.72415	1.1617
LN012	Corylus heterophylla	ECM	4.73	0.892484	432.951	16.4801	1.41687	443.952	5.36519	0.91218	434.513	7.13179	0.781286
JL006	Corylus heterophylla	ECM	0.24	0.366214	469.208	22.8112	1.33632	463.851	6.11544	0.536639	437.17	7.18842	0.813924
NM003	Corylus heterophylla	ECM	2.29726	0.545048	445.583	18.9369	1.27273	442.832	4.55529	0.412231	437.187	5.26086	0.731498
LN012	Corylus heterophylla	ECM	3.11	0.704716	426.99	15.4119	1.34798	439.847	4.24969	0.39315	437.746	7.51807	1.86393
JL012	Corylus heterophylla	ECM	0.4	0.187397	445.063	18.2264	1.36927	453.164	5.19829	0.594345	439.676	5.29363	0.808153
JL010	Corylus heterophylla	ECM	1.01	0.477847	435.553	16.3475	1.37007	462.397	8.05801	0.704224	440.875	5.91087	0.853463
JL003	Corylus heterophylla	ECM	1.18	0.479569	426.565	19.9319	1.2008	444.079	4.72105	0.500824	440.955	4.79348	0.751711
LN011	Corylus heterophylla	ECM	2.64	0.439499	447.853	15.4497	0.672288	446.004	5.16786	0.389483	441.032	5.47776	0.412923
JL009	Corylus heterophylla	ECM	0.82	0.438231	444.1	21.9354	1.62136	452.707	7.71545	0.760141	441.448	8.93863	1.75903
LN011	Corylus heterophylla	ECM	2.5	0.446555	453.532	15.93	0.987802	445.661	5.6217	0.354708	441.977	5.25088	0.391861
LN009	Corylus heterophylla	ECM	2.88	0.529545	453.372	18.6864	0.944459	456.67	4.90565	0.403355	443.037	8.09771	0.375507
LN011	Corylus heterophylla	ECM	2.57	0.527969	473.298	16.3591	0.849036	441.739	5.06957	0.384457	443.206	6.50833	0.29363
JL013	Corylus heterophylla	ECM	1.97	0.545779	439.798	19.02	1.60132	449.487	5.25424	0.582665	443.274	4.1541	1.06757
LN009	Corylus heterophylla	ECM	2.26	0.487333	441.963	19.3052	1.06851	454.059	5.50351	0.449311	443.472	6.76391	0.354276
LN010	Corylus heterophylla	ECM	1.76	0.423385	449.403	19.9988	1.2853	444.761	7.34899	0.58769	443.861	6.883	0.940023
JL026	Corylus heterophylla	ECM	2.79667	0.697209	441.317	20.2316	1.1983	450.104	3.78508	0.504216	444.572	9.56076	1.57743
LN009	Corylus heterophylla	ECM	2.77	0.495526	455.362	19.049	1.06724	454.723	5.5167	0.411669	444.793	7.41291	0.729538
JL018	Corylus heterophylla	ECM	3.86333	0.797191	447.129	24.6722	1.32165	456.918	5.51163	0.447864	445.012	7.30293	0.865953
LN010	Corylus heterophylla	ECM	2.03	0.566707	448.885	18.7501	1.8151	446.246	5.51646	0.467266	445.023	6.14796	0.861511
JL007	Corylus heterophylla	ECM	1.63667	0.541747	433.019	18.2509	1.37293	454.114	6.24735	0.619236	445.078	9.59937	1.02879
JL014	Corylus heterophylla	ECM	7.02333	1.12899	443.884	19.0056	1.59851	450.598	4.65397	0.570359	445.36	7.37073	1.08318
JL023	Corylus heterophylla	ECM	4.85	0.937787	438.2	23.1596	1.5151	455.603	4.16407	0.434944	445.498	6.32318	0.939516
JL015	Corylus heterophylla	ECM	4.65667	0.751013	445.01	17.8966	1.04842	452.725	4.7164	0.473069	445.571	4.21973	0.75212
JL019	Corylus heterophylla	ECM	3.84667	1.59096	441.261	18.8559	2.08809	452.368	4.76177	0.617019	447.51	8.22426	2.65472
JL020	Corylus heterophylla	ECM	3.62667	0.819736	439.745	16.6823	1.68274	500.103		0.68031	447.907	5.22556	1.48566
LN010	Corylus heterophylla	ECM	1.17	0.409942	447.554	18.028	1.74302	444.366	5.36724	0.680856	448.308	6.69031	1.0078
JL022	Corylus heterophylla	ECM	2.96667	0.648755	440.846	15.946	1.15213	452.206	4.37641	0.528486	448.458	5.29688	0.747801
JL021	Corylus heterophylla	ECM	3.97	0.688251	453.216	19.1797	1.04027	459.416	4.75264	0.267284	449.7	7.81845	1.13622
HLJ006	Corylus heterophylla	ECM	3.41368	2.00756	455.714	13.9131	2.84487	452.296	5.53391	0.978825	449.939	5.84343	2.29597
HLJ005	Corylus heterophylla	ECM	4.66444	0.40401	447.649	15.3845	2.68891	465.553	6.36887	0.56931	450.374	6.34855	1.5348
HLJ002	Corylus heterophylla	ECM	18.0266	1.31075	457.127	19.5633	4.80145	467.699	5.94368	0.71994	451.883	5.41928	0.834405
JL024	Corylus heterophylla	ECM	2.96333	0.543576	441.529	16.6553	1.33601	457.255	3.79779	0.600304	452.159	3.8001	0.657508
HB017	Corylus heterophylla	ECM			459.033	31.7014	2.0687	476.1	8.69116	0.592965	452.771	8.39327	0.602247
JL011	Corylus heterophylla	ECM	2.13667	0.652595	446.653	18.4564	1.75545	459.802	5.31763	0.877854	452.883	6.89635	1.63492
JL016	Corylus heterophylla	ECM	3.08333	0.585402	446.212	21.9273	1.66197	456.163	3.57115	0.468431	453.214	5.54323	0.317362
JL017	Corylus heterophylla	ECM	2.53333	0.588241	438.236	18.4105	1.62424	458.874	5.31336	0.799334	454.585	6.19825	1.26489
HB019	Corylus heterophylla	ECM			462.124	17.192	1.14706	476.008	7.2861	0.542079	454.975	7.50162	0.703349
JL025	Corylus heterophylla	ECM	2.71333	0.342596	451.412	22.7791	1.38086	461.315	5.64598	0.562779	455.392	8.479	0.62721
HB017	Corylus heterophylla	ECM			456.078	31.8692	2.24911	478.695	7.33915	0.575682	456.525	9.18638	1.23349
HB017	Corylus heterophylla	ECM			464.932	32.312	2.17054	476.871	8.31364	0.502564	457.272	11.4398	1.64908
HB001	Corylus heterophylla	ECM	1.32474	0.326316	458.098	25.0847	1.4417	483.852	5.17957	0.561713	460.911	5.24031	2.18615
HB001	Corylus heterophylla	ECM	1.14081	0.34	456.055	22.569	1.42692	476.651	5.57415	0.494898	462.132	5.45737	1.22511
HB012	Corylus heterophylla	ECM	0.671685	0.739474	460.481	23.7143	1.48289	465.911	5.87174	0.572519	463.655	7.10885	1.24197
HB012	Corylus heterophylla	ECM	1.8117	0.614865	467.717	26.4147	1.89531	471.465	5.44206	0.454545	463.934	7.46771	1.01758
HB012	Corylus heterophylla	ECM	1.95017	0.628453	464.533	28.6961	2.11611	469.542	8.60167	0.769042	464.284	6.59162	1.47758
HB019	Corylus heterophylla	ECM	4.0648	0.529687	464.155	21.1279	1.9927	474.635	6.86895	0.473039	464.991	7.73588	1.18736
HB019	Corylus heterophylla	ECM			465.863	21.1225	1.63433	476.123	7.32153	0.588235	467.47	7.75022	1.08539
HB001	Corylus heterophylla	ECM	0.860139	0.319481	462.823	23.702	1.58546	475.264	6.82911	0.607843	468.244	5.57662	0.725108
HLJ001	Corylus heterophylla	ECM	17.4269	1.68181	470.338	11.6996	1.56024	495.439	7.62487	0.800691	474.657	5.69095	0.656603
LN004	Corylus heterophylla	ECM	2.28	0.382312	440.67	19.0877	1.75598	450.841	5.87445	0.879865
LN004	Corylus heterophylla	ECM	2.45	0.388008	442.897	16.2085	1.1983	447.651	5.77483	1.0177
LN004	Corylus heterophylla	ECM	2.52	0.418143	443.137	15.6133	1.63857	456.885	5.80962	0.802445
GS008	Cotinus coggygria	nonECM	2.195	0.623333	455.44	18.23	1.127	463.58	5.15	0.431	416.97	5.38	0.647
GS008	Cotinus coggygria	nonECM	2.195	0.623333	440.77	20.89	1.273	462.59	5.58	0.558	433.88	4.83	0.569
SAX004	Cotinus coggygria	nonECM	2.80077	0.650118	463.265	13.9342	0.711297	466.113	2.71623	0.141844	438.239	3.04761	0.310078
XJ017	Halocnemum strobilaceum	nonECM	0.889438	0.67067				394.863	17.4228	0.728395	430.195	17.3843	0.767327
XJ017	Halocnemum strobilaceum	nonECM	0.979052	0.574432				404.993	11.4895	0.606362	442.586	12.2431	0.690909
XJ017	Halocnemum strobilaceum	nonECM	0.889438	0.67067				358.219	16.8095	0.827856	443.953	12.6927	0.610315
XJ017	Halocnemum strobilaceum	nonECM	0.889438	0.67067				373.763	15.3896	0.678571	449.001	17.3588	0.468057
XJ015	Halocnemum strobilaceum	nonECM	0.894001	0.708714				420.353	19.2006	0.55625	450.513	18.3481	0.68328
XJ017	Halocnemum strobilaceum	nonECM	0.979052	0.574432				323.244	11.4435	0.961039	451.489	11.2155	0.649371
XJ017	Halocnemum strobilaceum	nonECM	0.979052	0.574432				406.314	10.2709	0.511066	452.047	9.98469	0.484006
XJ015	Halocnemum strobilaceum	nonECM	0.894001	0.708714				364.815	18.0783	0.727273	454.545	18.4964	0.723545
XJ015	Halocnemum strobilaceum	nonECM	0.894001	0.708714				434.15	18.5933	0.522642	463.906	21.2012	0.520316
XJ004	Halostachys caspica	nonECM	1.16077	0.947696				451.923	14.7881	0.639279	386.728	16.0983	0.932653
XJ004	Halostachys caspica	nonECM	1.16077	0.947696				465.858	10.1996	0.299197	422.035	14.4635	0.75
XJ004	Halostachys caspica	nonECM	1.16077	0.947696				471.315	11.2475	0.317961	427.929	15.5294	0.606987
XJ003	Haloxylon ammodendron	nonECM	0.487142	0.581454				459.781	10.0624	0.312644	426.164	22.0734	0.555759
XJ003	Haloxylon ammodendron	nonECM	0.487142	0.581454				472.897	8.17441	0.1258	433.453	17.0216	0.273663
XJ003	Haloxylon ammodendron	nonECM	0.487142	0.581454				473.668	8.91185	0.240793	436.405	13.495	0.270378
SX009	Hippophae rhamnoides	nonECM	1.07	0.702	452.62	33.72	1.736	469.73	11.99	0.548	431.74	20.29	0.883
GS007	Hippophae rhamnoides	nonECM	0.996667	0.829333	461.32	39.41	2.317	478.49	12.43	0.405	438.5	14.87	0.358
GS007	Hippophae rhamnoides	nonECM	0.996667	0.829333	459.23	38.85	2.32	470.5	11.02	0.752	442.53	16.98	1.457
GS007	Hippophae rhamnoides	nonECM	0.996667	0.829333	456.68	38.07	2.404	470.65	15.63	1.015	447.57	14.24	0.799
GS007	Hippophae rhamnoides	nonECM	0.996667	0.829333	448.34	40.8	2.784	474.91	16.39	1.276	451.26	15.09	1.442
SX014	Hippophae rhamnoides	nonECM	0.82	0.8	445.77	33.61	1.954	471.93	9.31	0.436	453.52	18.84	0.945
SX014	Hippophae rhamnoides	nonECM	0.56	0.598	441.52	33.8	2.51	470.74	12.08	0.72	454.63	12.54	0.583
SX009	Hippophae rhamnoides	nonECM	0.68	0.74	453.31	35.45	2.159	471.08	14	0.827	454.79	12.68	0.941
SX004	Hippophae rhamnoides	nonECM	0.56	0.596	471.93	29.6	1.406	486.27	14.66	0.537	456.14	6.27	0.4
SAX010	Hippophae rhamnoides	nonECM	0.988628	0.690476	467.811	28.9198	1.46617	481.621	13.8617	0.327869	457.461	17.4235	0.837438
SX014	Hippophae rhamnoides	nonECM	0.63	0.727	443.86	33.39	1.916	472.05	11.45	0.564	457.58	25.89	1.065
SX009	Hippophae rhamnoides	nonECM	0.74	0.697	440.38	33.88	2.477	477.12	15.55	0.738	461.05	25.62	0.628
SAX005	Hippophae rhamnoides	nonECM	0.901401	0.348706	465.407	35.4397	2.64706	485.072	13.3089	0.872483	461.938	23.8096	2.17949
SX004	Hippophae rhamnoides	nonECM	0.66	0.523	469.41	28.87	1.41	479.02	14.22	0.54	463.19	14.24	0.317
SAX010	Hippophae rhamnoides	nonECM	0.988628	0.690476	460.944	31.9486	1.6	487.941	17.4351	0.408163	464.154	18.723	0.817204
SX004	Hippophae rhamnoides	nonECM	0.62	0.547	464.14	28.07	1.406	477.56	11.66	0.489	467.44	13.93	0.441
XJ014	Kalidium foliatum	nonECM	0.847078	0.64624				418.356	19.0704	0.470699	417.965	23.7012	0.872531
XJ014	Kalidium foliatum	nonECM	0.847078	0.64624				340.642	20.9211	0.546584	432.179	25.3397	0.88806
XJ014	Kalidium foliatum	nonECM	0.847078	0.64624				415.798	20.915	0.574803	437.731	24.5842	0.976534
JL012	Lespedeza daurica	nonECM	0.4	0.187397	450.06	20.0268					394.036	10.2223	0.594659
JL002	Lespedeza daurica	nonECM	0.593333	0.388609	457.171	27.8965	1.3953	438.358	13.5067	0.756327	406.6	16.7228	0.715856
JL010	Lespedeza daurica	nonECM	1.01	0.477847	450.24	25.3223	1.65507				435.964	12.4332	0.834374
JL015	Lonicera japonica	nonECM	4.65667	0.751013	432.672	14.8061	1.27957	452.381	2.72705	0.43369	434.621	3.26325	0.580866
JL013	Lonicera japonica	nonECM	1.97	0.545779	434.72	21.1037	1.90919	454.26	3.60063	0.471718	444.679	6.06423	1.3701
JL018	Lonicera japonica	nonECM	3.86333	0.797191	437.617	15.0349	0.911844	456.973	3.14602	0.462433	444.987	3.93964	0.805225
JL026	Lonicera japonica	nonECM	2.79667	0.697209	451.046	18.0146	1.24827	457.705	2.69285	0.376301	449.227	3.79867	0.656944
JL024	Lonicera japonica	nonECM	2.96333	0.543576	437.481	20.6802	1.51412	462.271	6.75466	0.766731	449.683	10.1221	1.45952
JL011	Lonicera maackii	nonECM	2.13667	0.652595	434	15.4449	2.07086	452.123	3.00785	0.672357	437.324	4.73085	1.54281
JL003	Lonicera maackii	nonECM	1.18	0.479569	427.182	10.1817	0.839176	450.655	3.39137	0.395836	440.09	2.51594	0.356613
JL007	Lonicera maackii	nonECM	1.63667	0.541747	440.079	17.8142	1.49053	450.767	4.02635	0.619038	453.535	7.34966	1.46681
JL001	Malus baccata sp2	nonECM	3.48333	0.855542	428.514	11.8852	2.1822	455.629	1.95139	0.303007	438.803	1.87021	1.04415
JL023	Malus baccata sp2	nonECM	4.85	0.937787	429.886	14.8738	1.53037	463.278	3.96263	0.531692	446.658	5.1678	1.01299
JL007	Malus baccata sp2	nonECM	1.63667	0.541747	423.715	16.2956	1.25326	448.135	3.74471	0.560008	448.228	6.45283	1.05988
JL022	Malus baccata sp2	nonECM	2.96667	0.648755	443.016	15.5925	1.14757	453.846	3.05455	0.44444	451.083	2.92867	0.429332
JL024	Malus baccata sp2	nonECM	2.96333	0.543576	437.992	17.1716	1.26011	457.897	3.42514	0.60305	459.941	4.31184	0.756241
IM014	Oxytropis aciphylla	nonECM	0.125019	0.119209	443.643	11.1549	0.670886	441.565	6.27503	0.545685	460.06	6.28778	0.205811
IM014	Oxytropis aciphylla	nonECM	0.125019	0.119209							460.06	6.28778	0.207944
IM014	Oxytropis aciphylla	nonECM	0.125019	0.119209	446.558	15.6907	0.954023	452.768	6.69073	0.313158	463.741	6.95898	0.31185
IM014	Oxytropis aciphylla	nonECM	0.125019	0.119209	445.354	10.9828	0.59292		6.09671	0.38764	467.484	9.91235	0.304255
IM014	Oxytropis aciphylla	nonECM	0.125019	0.119209	447.798	13.2313	0.674051	423.48	7.0592	0.406181	481.815	7.38297	0.260606
LN011	Periploca sepium sp1	nonECM	2.57	0.527969	398.455	14.847	0.882055	439.153	7.50279	0.700911	440.133	8.60557	0.614408
LN011	Periploca sepium sp1	nonECM	2.5	0.446555	382.549	17.348	1.13413	437.675	5.80277	0.596082
LN011	Periploca sepium sp1	nonECM	2.64	0.439499	396.366	14.7338	0.832545	440.157	7.98997	0.821328
JL026	Populus davidiana	ECM	2.79667	0.697209	461.338	21.4444	2.0797	456.335	4.4485	0.939841	432.733	4.28152	1.10253
JL015	Populus davidiana	ECM	4.65667	0.751013	461.606	15.739	1.29293	454.811	4.01523	0.480472	438.596	3.21562	0.411794
JL017	Populus davidiana	ECM	2.53333	0.588241	467.281	19.857	1.48027	448.084	3.38476	0.463766	440.606	3.00616	0.573867
JL018	Populus davidiana	ECM	3.86333	0.797191	461.756	20.9588	1.2721	465.424	5.38813	0.541733	446.2	3.58496	0.372687
JL005	Populus davidiana	ECM	0.486667	1.74088	454.921	14.1763	1.6724	442.497	3.64117	0.651756		5.0095	0.998093
JL001	Populus koreana	ECM	3.48333	0.855542	401.567	12.9445	1.91125	453.378	2.37865	0.655555	433.913	2.74254	0.798577
JL004	Populus koreana	ECM	0.636667	0.295448	440.964	16.716	1.47934	462.461	5.7883	0.631481	441.18	3.06269	0.367657
JL005	Populus koreana	ECM	0.486667	1.74088	433.805	14.6012	2.62508	452.626	3.92029	0.960629	416.867	4.11042	2.61859
JL026	Populus koreana	ECM	2.79667	0.697209	419.415	13.4151	1.75062	462.128	4.18076	0.848734	421.864	2.74794	1.08222
IM015	Potaninia mongolica	nonECM	0.249652	0.262315	429.132	26.0076	1.85563	434.748	7.97395	0.591255	429.669	10.5033	0.360075
IM015	Potaninia mongolica	nonECM	0.249652	0.262315	419.033	24.3377	1.80712	448.442	8.03067	0.485597	436.012	8.00804	0.329193
IM015	Potaninia mongolica	nonECM	0.249652	0.262315	420.223	24.9469	1.75578	427.867	11.9785	0.383607	436.814	8.30157	0.32342
IM015	Potaninia mongolica	nonECM	0.249652	0.262315	420.802	24.9843	2.05172	431.93	12.0719		439.356	8.47783	0.472549
IM015	Potaninia mongolica	nonECM	0.249652	0.262315	420.668	21.7143	1.61708	433.84	7.71354	0.633721	462.463	8.89058	0.845745
IM013	Prunus mongolica	nonECM	0.725284	0.438713	429.79	20.9756	0.489666	470.098	5.66088	0.420732	459.509	6.22216	0.704362
IM013	Prunus mongolica	nonECM	0.725284	0.438713	433.281	20.593	0.756329	473.904	6.83756	0.429348	462.046	14.5587	1.35041
IM013	Prunus mongolica	nonECM	0.725284	0.438713	417.622	18.8926	0.736111	480.172	5.17927	0.239655	472.215	7.04186	0.30036
IM013	Prunus mongolica	nonECM	0.725284	0.438713				486.813	5.25062	0.187404	489.716	5.43185	0.089172
NM002	Prunus sibirica	nonECM	2.98243	0.497546	412.812	30.7285	2.23999	447.698	5.95031	0.6308	430.262	7.65435	0.586131
NM001	Prunus sibirica	nonECM	1.05715	0.267267	409.712	19.1119	1.17529	448.599	4.48952	0.39469	454.724	11.5198	0.384108
HB023	Prunus sibirica	nonECM	1.22479	0.503876	438.223	18.6276	0.811538	470.101	4.03356	0.315508	469.634	6.56242	0.475
HB023	Prunus sibirica	nonECM	0.974263	0.553501	443.56	17.7332	0.84	472.257	3.8091	0.298995	472.146	5.0594	0.485981
HB013	Prunus sibirica	nonECM	0.328049	0.762855	462.293	26.7414	1.29831	478.515	3.68649	0.29078	473.099	6.27236	0.377193
HB023	Prunus sibirica	nonECM	1.3857	0.589404	447.292	17.4779	0.94636	468.3	4.1225	0.470588	473.634	6.00466	0.798144
HLJ004	Prunus sibirica	nonECM	3.2124	1.46309	421.523	21.7553	2.26466	461.263	5.47029	0.689728	474.111	3.67346	0.902412
HB009	Prunus sibirica	nonECM	2.65287	0.666667	441.191	35.182	1.82955	480.485	4.997	0.349876	475.019	9.03141	0.517401
HB009	Prunus sibirica	nonECM	2.25024	0.592348	438.231	38.2022	2.44223	464.839	6.32598	0.458853	475.635	8.15089	0.538961
IM005	Prunus sibirica	nonECM	1.42369	0.388502	416.27	15.4238	0.909774	449.896	3.65295	0.244807	477.213	3.4606	0.212
HB023	Prunus sibirica	nonECM	1.19492	0.548927	441.121	21.3432	0.879121	470.186	4.2312	0.293367	478.342	11.937	0.501182
HB011	Prunus sibirica	nonECM	1.30252	0.542595	460.662	25.7171	1.45693	488.533	4.63031	0.332481	478.662	8.36401	0.577778
HB011	Prunus sibirica	nonECM	0.943606	0.583088	453.402	25.706	1.304	477.741	3.9111	0.318987	478.676	7.30913	0.534247
HB009	Prunus sibirica	nonECM	2.2379	0.603093	434.181	34.4829	1.72263	472.607	4.77568	0.290244	480.316	12.317	0.588372
BJ003	Prunus sibirica	nonECM	0.830655	0.627814	461.043	23.9278	1.34749	480.738	4.46595	0.505938	481.349	10.5913	0.928731
BJ003	Prunus sibirica	nonECM	0.830655	0.627814	451.006	25.3618	1.51613	472.588	3.78161	0.392202	481.983	5.93382	0.737885
HB013	Prunus sibirica	nonECM	1.2078	0.491228	456.643	22.1468	1.37736	479.97	4.79121	0.309278	483.552	6.42502	0.829474
HB013	Prunus sibirica	nonECM	1.46887	0.495519	459.709	30.0227	1.42086	478.088	3.56297	0.167939	484.196	5.60715	0.244681
HB011	Prunus sibirica	nonECM	0.584694	0.623581	454.187	26.447	1.48148	477.808	4.50115	0.365385	488.254	5.94681	0.469767
BJ003	Prunus sibirica	nonECM	0.830655	0.627814	460.975	17.6311	1.04745	485.547	3.98538	0.350427	497.561	5.09767	0.460251
IM005	Prunus sibirica	nonECM	1.42369	0.388502	416.964	17.2433	0.775
IM005	Prunus sibirica	nonECM	1.42369	0.388502	424.339	17.4237	0.918367
JL018	Quercus mongolica	ECM	3.86333	0.797191	450.816	22.1113	1.59494	455.898	3.52002	0.385768	419.106	3.14479	0.22021
JL012	Quercus mongolica	ECM	0.4	0.187397	453.257	16.0543		453.998	4.64758	0.626174	422.991	2.15726	0.999182
JL023	Quercus mongolica	ECM	4.85	0.937787	447.691	18.8672	1.43856	469.644	4.84461	0.573098	433.66	6.32773	0.766523
JL015	Quercus mongolica	ECM	4.65667	0.751013	442.653	18.8261	1.33966	448.162	4.71922	0.576392	437.704	3.42747	0.753954
LN011	Quercus mongolica	ECM	2.64	0.439499	449.732	18.9782	1.08946	442.973	4.17788	0.243063	438.91	3.3224	0.17101
JL011	Quercus mongolica	ECM	2.13667	0.652595	446.067	21.9491	1.99165	450.538	4.09639	0.661973	445.844	5.20908	1.5366
JL022	Quercus mongolica	ECM	2.96667	0.648755	441.754	18.1303	1.39521	451.571	3.95846	0.596965	446.501	4.09573	0.762766
JL021	Quercus mongolica	ECM	3.97	0.688251	445.45	21.2737	1.61332	456.086	4.70125	0.535947	447.159	8.65008	0.72184
JL016	Quercus mongolica	ECM	3.08333	0.585402	446.069	23.0233	1.09496	454.226	3.13185	0.591879	448.095	7.54147	1.30567
JL025	Quercus mongolica	ECM	2.71333	0.342596	443.31	20.8245	1.35499	451.123	3.838	0.47021	452.989	5.10175	0.406653
JL024	Quercus mongolica	ECM	2.96333	0.543576	436.996	18.1228	1.38073	454.844	3.34416	0.408186	457.187	5.12984	0.684182
JL026	Quercus mongolica	ECM	2.79667	0.697209	452.01	24.4468	1.86085	456.952	5.62017	0.706406	457.263	5.42322	0.392504
JL017	Quercus mongolica	ECM	2.53333	0.588241	452.544		1.57262	448.156	3.60748	0.679074	457.97	3.811	0.448887
JL009	Quercus mongolica	ECM	0.82	0.438231	448.846	22.1605	1.4578	452.71	4.68326	0.555265
XJ002	Reaumuria songarica	nonECM	0.679435	0.965047	321.423	25.7028	0.894161	416.619	13.1753	0.597052	422.048	11.3878	0.496032
XJ001	Reaumuria songarica	nonECM	0.621872	0.811471	303.718	27.1095	0.996454	450.715	14.3875	0.729651	460.291	13.2689	0.685668
XJ002	Reaumuria songarica	nonECM	0.679435	0.965047	318.534	26.0987	0.82963	476.635	11.5985	0.380042	472.556	12.7972	0.302273
XJ001	Reaumuria songarica	nonECM	0.621872	0.811471	340.118	21.7052	0.777778	462.159	12.504	0.387033	489.298	12.8106	0.191942
XJ002	Reaumuria songarica	nonECM	0.679435	0.965047	298.267	24.3307	0.818182	430.72	11.871	0.439222	492.231	10.6824	0.26087
XJ001	Reaumuria songarica	nonECM	0.621872	0.811471	370.524	24.7571	0.75	475.614	10.8533	0.230799	497.29	11.6696	0.227643
JL019	Rosa davurica	nonECM	3.84667	1.59096	443.589	15.6193	3.81775	447.985	2.9349	0.424202	437.463	3.60365	1.57483
JL022	Rosa davurica	nonECM	2.96667	0.648755	449.607	14.2119	1.53313	454.426	4.07571	0.496158	439.35	5.15876	0.95108
JL018	Rosa davurica	nonECM	3.86333	0.797191	447.463	14.7685	1.3727	456.273	5.46451	0.623754	439.884	3.12705	0.297958
JL013	Rosa davurica	nonECM	1.97	0.545779	450.041	16.382	1.35499	449.673	4.64124	0.463108	440.12	4.07516	0.825226
JL002	Rosa davurica	nonECM	0.593333	0.388609	432.106	13.6892	1.69568	462.636	4.73895	0.543828	441.295	5.17702	1.28705
JL003	Rosa davurica	nonECM	1.18	0.479569	435.934	18.8358	1.41231	453.671	3.82472		441.69	4.90087	0.673823
JL021	Rosa davurica	nonECM	3.97	0.688251	445.905	15.5736	1.30213	458.789	4.48228	0.525561	443.054	4.67821	1.12012
JL026	Rosa davurica	nonECM	2.79667	0.697209	440.731	18.3023	1.44845	463.386	4.83512	0.523847	445.8	6.8495	1.07483
JL015	Rosa davurica	nonECM	4.65667	0.751013	436.473	15.5808	1.25822	453.146	2.9243	0.255688	445.849	3.3838	0.47537
JL023	Rosa davurica	nonECM	4.85	0.937787	432.125	15.5604	1.59994	456.679	5.26596	0.692427	448.457	6.21054	1.39201
JL011	Rosa davurica	nonECM	2.13667	0.652595	455.521	18.3442	1.64606	459.57	4.80583	0.532876	448.502	6.56673	1.14799
JL012	Rosa davurica	nonECM	0.4	0.187397	446.477	15.33	1.61255	461.799	4.04558	0.451413	449.563	4.44083	0.527439
JL007	Rosa davurica	nonECM	1.63667	0.541747	423.212	13.7747	1.24341	458.78	5.01102	0.494958	463.389	5.84762	0.76287
SAX008	Rosa hugonis	nonECM	0.410077	0.613208	449.063	12.0502	0.92437	486.482	5.02927	0.387931	458.293	4.40389	0.785714
SAX004	Rosa hugonis	nonECM	2.80077	0.650118	443.75	10.7915	0.63745	474.776	3.49202	0.241379	462.085	2.78556	0.241546
SAX003	Rosa hugonis	nonECM	0.683529	0.528846	447.573	11.3352	0.833333	467.024	1.86329	0.136054	463.724	1.71342	0.20362
IM003	Rosa xanthina	nonECM	2.09058	0.519703	433.649	12.562	0.549839	464.101	5.86088	0.313916	436.012	5.90481	0.848943
IM002	Rosa xanthina	nonECM	1.14835	0.400235	436.296	13.9741	0.693023	456.747	6.14144	0.57764	446.099	5.36985	0.441368
IM003	Rosa xanthina	nonECM	2.09058	0.519703	434.48	9.57075	0.555556				450.092	3.33866	0.59473
IM002	Rosa xanthina	nonECM	1.14835	0.400235	426.968	11.5631	0.657143	460.017	5.81201	0.481944	451.262	8.17681	1.31613
IM003	Rosa xanthina	nonECM	2.09058	0.519703	440.455	11.0039	0.449468	482.141	4.78473	0.398693	452.585	9.28062	0.927581
IM002	Rosa xanthina	nonECM	1.14835	0.400235	432.753	13.8618	0.582133	466.61	6.72961	0.566613	453.451	6.18652	0.696078
IM002	Rosa xanthina	nonECM	1.14835	0.400235	431.631	14.3718	0.622951	462.804	7.21668	0.456556	457.052	8.21553	0.6
IM002	Rosa xanthina	nonECM	1.14835	0.400235	439.669	28.5609		469.551	14.9727		460.85	20.7673
IM002	Rosa xanthina	nonECM	1.14835	0.400235	447.254	34.3827		471.76	13.6308		462.492	22.5229
IM002	Rosa xanthina	nonECM	1.14835	0.400235	439.562	21.5705		475.683	23.8695		463.605	22.0653
IM002	Rosa xanthina	nonECM	1.14835	0.400235	439.918	22.91		508.602	24.6701		466.452	25.1517
IM002	Rosa xanthina	nonECM	1.14835	0.400235	441.377	23.8494		466.982	24.0541		481.343	13.6259
IM003	Rosa xanthina	nonECM	2.09058	0.519703	428.587	9.60724	0.574586	463.65	3.51032	0.228148
JL002	Rubus crataegifolius	nonECM	0.593333	0.388609	426.839	12.2297	1.57879	428.634	4.06934	1.14188	435.73	4.71594	0.969987
JL007	Rubus crataegifolius	nonECM	1.63667	0.541747	418.619	16.0888	2.15407	426.974	5.19978	1.94407	420.295	7.62575	1.61245
JL015	Rubus crataegifolius	nonECM	4.65667	0.751013	413.906	10.8407	0.769369
JL018	Rubus crataegifolius	nonECM	3.86333	0.797191	423.643	14.1551	1.76633	436.246	3.603	0.548915	428.77	4.84982	0.75765
JL019	Rubus crataegifolius	nonECM	3.84667	1.59096	414.959	10.9143	2.68086				433.684	4.70011	1.67839
JL024	Rubus crataegifolius	nonECM	2.96333	0.543576	431.323	15.8244	2.24208	443.509	4.5273	0.925569	428.839	5.62472	1.25184
JL025	Rubus crataegifolius	nonECM	2.71333	0.342596	424.906	14.5804	0.980061	440.517	4.61589	0.442803	430.432	5.80082	0.585337
JL026	Rubus crataegifolius	nonECM	2.79667	0.697209	428.254	25.4324	2.19282	444.698	5.152	0.88203	433.716	5.16884	0.625158
JL001	Salix rorida	ECM	3.48333	0.855542	425.791	15.1428	1.34557	458.311	3.25365	0.483645	420.56	3.93643	0.712089
JL005	Salix rorida	ECM	0.486667	1.74088	421.729	19.0578	2.73168	445.562	2.53516	0.485592	431.242	4.00335	0.989759
JL006	Salix rorida	ECM	0.24	0.366214	431.702	12.9146	1.59307	456.657	3.27143	0.486827	431.491	3.63129	1.49215
JL001	Salix siuzevii	ECM	3.48333	0.855542	455.514	15.9482	1.64559	454.526	2.8479	0.688677	425	4.13127	0.806831
JL004	Salix siuzevii	ECM	0.636667	0.295448	474.027	16.3242	1.2199	461.994	3.24377	0.285218		5.77502	1.02893
JL006	Salix siuzevii	ECM	0.24	0.366214	423.345	17.6211	1.61054	488.049	6.45811	0.283606	454.737	3.96132	1.04152
IM015	Sarcozygium xanthoxylon	nonECM	0.249652	0.262315				438.598	10.1527	0.639269	436.847	9.78399	0.583133
IM015	Sarcozygium xanthoxylon	nonECM	0.249652	0.262315	274.47	20.4936	0.952899	455.308	8.02842	0.454787	451.223	8.27307	0.514706
IM015	Sarcozygium xanthoxylon	nonECM	0.249652	0.262315	234.82	15.9878	0.793814	466.029	6.54038	0.329545	452.162	8.29719	0.422604
XJ007	Sarcozygium xanthoxylon	nonECM	0.413228	0.492626				477.255	16.3337	0.780856	454.586	17.9962	0.473098
XJ007	Sarcozygium xanthoxylon	nonECM	0.413228	0.492626				466.77	17.2421	0.416268	457.228	16.8293	0.368852
IM015	Sarcozygium xanthoxylon	nonECM	0.249652	0.262315	237.967	16.3977	0.736842	458.969	7.30037	0.448179	457.767	5.97178	0.31401
IM014	Sarcozygium xanthoxylon	nonECM	0.125019	0.119209	271.631	7.01847	0.422078	470.526	4.22467	0.467836	458.39	7.60103	0.61809
XJ007	Sarcozygium xanthoxylon	nonECM	0.413228	0.492626				490.928	17.8631	0.382591	459.228	15.8826	0.605214
IM014	Sarcozygium xanthoxylon	nonECM	0.125019	0.119209	316.309	8.12107	0.388715	458.274	6.01698	0.344633	477.811	4.64421	0.189815
GS009	Sophora davidii	nonECM	0.7	0.563	448.39	27.39	1.198	464.92	12.5	0.761	374.79	10.35	0.801
GS009	Sophora davidii	nonECM	0.7	0.563	458.28	29.28	1.573	461.59	7.59	0.465	416.79	13.83	0.574
SAX005	Sophora davidii	nonECM	0.901401	0.348706	462.887	31.1289	1.51751	470.456	10.216	0.453074	436.263	15.6163	0.8
SAX003	Sophora davidii	nonECM	0.683529	0.528846	464.315	24.394	0.728745	483.146	8.45366	0.332226	439.411	9.472	0.14742
SAX011	Sophora davidii	nonECM	0.389268	0.574713	525.337	28.2753	1.03774	480.47	5.76571	0.253623	446.489	16.104	0.201005
SAX007	Sophora davidii	nonECM	1.15487	0.548628	466.719	29.9134	1.63158	473.625	12.2798	0.536398	448.895	17.5255	0.327511
SAX007	Sophora davidii	nonECM	1.15487	0.548628	462.481	34.1162	1.75926	480.484	10.0435	0.314961	457.024	15.5461	0.810811
SAX002	Sophora davidii	nonECM	1.28437	0.362319	464.304	18.0155	2.29008	483.983	8.36166	0.443686	459.651	13.222	0.594315
SAX003	Sophora davidii	nonECM	0.683529	0.528846	457.677	29.0662	1.1245	485.308	8.93419	0.238908	476.984	12.327	0.152672
SAX009	Sophora davidii	nonECM	1.43447	0.389462	473.327	29.1363	0.896861	475.653	6.96204	0.283019	490.032	13.2175	0.221675
IM009	Spiraea pubescens	nonECM	2.35887	0.386866	420.649	20.6221	1.12057	447.637	6.51267	1.15385	424.975	2.89067	0.551084
IM009	Spiraea pubescens	nonECM	2.35887	0.386866	442.17	17.9811	1.18779	456.119	5.83033	1.3355	445.011	5.02123	0.549755
IM006	Spiraea pubescens	nonECM	3.38151	0.579185	457.492	17.2406	0.945205				451.064	5.22952	0.730245
IM006	Spiraea pubescens	nonECM	3.38151	0.579185	453.369	16.6235	0.844237	463.697	4.79986	0.45098	452.225	4.61851	0.368116
IM011	Spiraea pubescens	nonECM	2.02276	0.565348				461.297	5.03694	0.486111	453.804	5.78265	0.266858
IM006	Spiraea pubescens	nonECM	3.38151	0.579185	451.217	17.1711	0.77931	457.894	3.68655	0.37659	453.962	3.91614	0.407132
IM011	Spiraea pubescens	nonECM	2.02276	0.565348				467.594	6.93652	0.360429	457.213	5.56255	0.372742
IM006	Spiraea pubescens	nonECM	3.38151	0.579185	447.435	15.5572	0.744986	465.134	6.11407	0.58288	458.731	5.08697	0.481982
HB003	Spiraea pubescens	nonECM	2.50724	0.405104	474.319	16.3314	1.56296	486.406	4.33076	0.482063	466.711	4.66407	0.552752
HB018	Spiraea pubescens	nonECM			452.845	19.0823	1.15504	481.944	7.249	0.454545	469.098	7.04538	0.470067
HB003	Spiraea pubescens	nonECM	2.38392	0.402159	473.535	24.487	1.01509	483.79	6.26543	0.438725	469.928	6.74629	0.321888
BJ004	Spiraea pubescens	nonECM	0.720744	0.51783	473.228	15.7825	0.896797	479.5	3.70775	0.217687	472.191	4.77824	0.32981
HB003	Spiraea pubescens	nonECM	2.03273	0.308955	483.428	19.2798	1.11567	488.156	4.41271	0.312977	475.819	4.9744	0.376754
BJ004	Spiraea pubescens	nonECM	0.720744	0.51783	494.421	15.6015	0.910448	489.431	3.93758	0.25814	476.24	4.70854	0.437367
BJ004	Spiraea pubescens	nonECM	0.720744	0.51783	474.389	17.5203	0.988417	486.314	3.98379	0.292887	485.858	4.71388	0.384158
HB018	Spiraea pubescens	nonECM			470.335	25.2286	1.38672	482.64	6.94457	0.510256
HB018	Spiraea pubescens	nonECM			474.604	26.1552	1.57407	484.65	7.75471	0.551899
IM011	Spiraea pubescens	nonECM	2.02276	0.565348				459.03	4.49348	0.293729
IM011	Spiraea pubescens	nonECM	2.02276	0.565348				451.716	3.6835	0.465347
JL013	Spiraea salicifolia	nonECM	1.97	0.545779	454.711	13.0305	2.32185	458.184	4.25669	0.501536	429.012	4.83707	1.24968
JL006	Spiraea salicifolia	nonECM	0.24	0.366214	452.837	11.6682	1.86293	456.61	3.32138	1.01637	445.199	3.5767	1.93719
NM004	Spiraea salicifolia	nonECM	3.05223	0.626605	446.1	14.5892	1.28591	462.549	4.41021	0.576704	450.408	4.25751	0.56487
HB016	Spiraea salicifolia	nonECM			466.406	20.3785	1.33077	467.705	6.5307	0.630027	457.373	6.86338	0.752809
HB016	Spiraea salicifolia	nonECM			474.088	16.971	0.975104	468.368	5.97054	0.323684	459.715	5.84361	0.485459
HB015	Spiraea salicifolia	nonECM	5.8983	1.10311	465.782	23.3639	1.23864	472.702	6.81722	0.534177	460.789	6.75932	0.518931
HB015	Spiraea salicifolia	nonECM	5.32799	1.01308	467.187	22.6235	1.18116	478.055	7.43002	0.534314	461.578	7.11158	0.664557
HB015	Spiraea salicifolia	nonECM	5.92502	1.31707	460.992	21.3089	1.31076	481.539	6.74119	0.394402	461.897	6.61445	0.534831
HB016	Spiraea salicifolia	nonECM			477.486	19.8676	1.14391	466.745	6.48373	0.345455	463.662	6.41308	0.520343
HB022	Spiraea salicifolia	nonECM			478.256	14.7775	0.661765	473.906	5.90297	0.397849	467.017	6.37695	0.39083
HB022	Spiraea salicifolia	nonECM			486.986	15.9197	0.659004	480.756	6.60292	0.439589	468.379	6.44197	0.404494
HB004	Spiraea salicifolia	nonECM	0.284026	0.0845254	469.363	23.6281	1.61508	483.029	4.65136	0.4525	468.672	4.63727	0.616702
HB004	Spiraea salicifolia	nonECM	1.90551	0.329577	470.19	25.4272	1.80515	478.458	3.97384	0.456576	469.96	4.18646	0.705508
HB004	Spiraea salicifolia	nonECM	1.82047	0.315942	464.806	25.7718	2.10757	478.382	4.65028	0.504762	471.998	5.00112	0.608225
HB022	Spiraea salicifolia	nonECM			489.9	15.2859	0.821293	483.391	4.60745	0.396373	474.221	5.59242	0.479358
LN011	Spiraea salicifolia	nonECM	2.5	0.446555	393.469	14.254	0.916165	447.474	5.46196	0.442605
LN003	Spiraea salicifolia	nonECM	4.31	0.680111	462.659	14.0692	0.875038	466.123	7.49301	0.860137
SAX001	Spiraea salicifolia sp1	nonECM	2.59076	0.583524	468.211	15.6366	0.705394	471.204	5.28376	0.529801	450.083	4.44605	0.375587
SAX001	Spiraea salicifolia sp1	nonECM	2.59076	0.583524	464.735	14.4114	0.725191	462.349	3.08205	0.327869	453.411	2.75407	0.194647
SAX008	Spiraea salicifolia sp1	nonECM	0.410077	0.613208	475.28	12.2837	1.41667	466.862	3.06085	0.309278	459.22	4.59915	0.313253
SX015	Spiraea trilobata	nonECM	0.65	0.306	440.76	15.47	1.037	455.35	5.47	0.692	422.19	5.05	0.647
SX015	Spiraea trilobata	nonECM	0.76	0.369	437.89	13.49	1.049	457.67	4.92	0.514	429.32	4.69	0.524
SX002	Spiraea trilobata	nonECM	2.09	0.549	441.36	16.5	0.902	467.55	4.7	0.37	432.6	4.47	0.526
SX008	Spiraea trilobata	nonECM	1.28	0.5915	464.13	14.77	1.101	467.5	4.58	0.63	435.49	4.39	0.452
SX015	Spiraea trilobata	nonECM	1.02	0.363	443.17	12.13	1.133	454.81	4.36	0.618	436.5	3.72	0.624
SX002	Spiraea trilobata	nonECM	1.14	0.369	465.02	13.02	0.66	469.28	5.24	0.397	437.47	5.18	0.682
SX017	Spiraea trilobata	nonECM	0.72	0.653	461.01	14.03	0.868	457.47	4.16	0.352	438.91	4.27	0.388
SX013	Spiraea trilobata	nonECM	1.04	0.678	438.13	11.69	0.863	454.48	4.02	0.35	439.93	4.72	0.452
SX008	Spiraea trilobata	nonECM	0.92	0.546	459.92	13.61	1.163	470.95	3.97	0.433	442.12	4.16	0.488
SX017	Spiraea trilobata	nonECM	0.89	0.638	459.41	14.63	0.767	456.3	4.34	0.463	443.31	4.25	0.442
SX017	Spiraea trilobata	nonECM	0.61	0.556	455.84	13.38	0.767	455.12	4.47	0.501	445.36	4.32	0.467
SX007	Spiraea trilobata	nonECM	1.81	0.63	466.79	12.71	0.874	468.16	4.69	0.447	447.83	5.67	0.502
SX008	Spiraea trilobata	nonECM	1.64	0.637	465.48	12.44	0.996	468.29	4.9	0.538	448.17	3.69	0.465
IM002	Spiraea trilobata	nonECM	1.14835	0.400235	471.68	15.8307	0.737705	459.396	7.60826	0.591255	450.357	6.62861	0.616296
SX013	Spiraea trilobata	nonECM	1.89	0.663	442.02	14.24	0.908	460.26	5.07	0.522	450.38	4.99	0.465
SX002	Spiraea trilobata	nonECM	0.76	0.344	456.11	15.7	0.892	458.05	4.41	0.36	454.81	5.37	0.426
IM002	Spiraea trilobata	nonECM	1.14835	0.400235	475.186	17.6637	0.52	459.705	4.9737	0.263578	464.247	4.74516	0.262058
IM002	Spiraea trilobata	nonECM	1.14835	0.400235	474.849	14.1268	0.472	470.978	5.08924	0.314024	496.84	5.1733	0.29351
SX013	Spiraea trilobata	nonECM	0.59	0.616	439.72	11.2	0.809	455.9	4.33	0.576		6.19	0.595
XJ009	Sympegma regelii	nonECM	0.173703	0.577143				445.224	18.1911	0.341801	402.153	20.02	0.401447
XJ006	Sympegma regelii	nonECM	0.270118	0.742101	320.168	18.4353	1.09138	457.12	17.8202	0.536471	423.543	23.589	0.272177
XJ005	Sympegma regelii	nonECM	0.437644	0.695326	328.394	21.1293	0.634783	455.677	12.4377	0.373259	424.022	18.936	0.654462
XJ009	Sympegma regelii	nonECM	0.173703	0.577143				435.257	15.287	1.16739	424.453	25.9318	0.52505
XJ005	Sympegma regelii	nonECM	0.437644	0.695326	353.998	18.8672	0.780415	452.278	13.9051	0.476331	436.457	16.884	1.67535
XJ008	Sympegma regelii	nonECM	0.160176	0.438494				464.279	16.5469	0.389423	443.657	19.6564	0.606061
XJ006	Sympegma regelii	nonECM	0.270118	0.742101	343.198	19.7386	0.987685	465.673	16.2062	0.602592	447.695	16.8101	0.33612
XJ008	Sympegma regelii	nonECM	0.160176	0.438494				459.693	17.3219	0.674129	452.733	19.6842	0.349237
XJ005	Sympegma regelii	nonECM	0.437644	0.695326	345.144	21.2946	0.851312	433.929	14.5415	0.5	455.047	22.0961	0.773067
XJ009	Sympegma regelii	nonECM	0.173703	0.577143	365.06	20.0824	0.796923	460.645	14.7457	0.551111	456.717	19.053	0.62249
XJ008	Sympegma regelii	nonECM	0.160176	0.438494				475.214	15.8038	0.606218	464.077	20.1161	0.704225
IM016	Sympegma regelii	nonECM	0.313971	0.213166	365.688	27.0583	1.29697	465.218	5.08408		466.072	11.1389	0.612565
XJ006	Sympegma regelii	nonECM	0.270118	0.742101	331.012	22.5955	0.766773	462.822	19.3974	0.781321	467.041	19.6979	0.286561
IM016	Sympegma regelii	nonECM	0.313971	0.213166	357.477	26.099	1.1694	464.645	6.2985	0.198473	467.618	10.4007	0.539308
IM016	Sympegma regelii	nonECM	0.313971	0.213166	357.033	29.5336	1.25745	464.204	6.3378	0.181275	470.477	11.3199	0.277108
IM016	Sympegma regelii	nonECM	0.313971	0.213166	363.346	28.8862	1.25073	469.717	5.86965	0.137803	471.152	9.95265	0.248521
IM016	Sympegma regelii	nonECM	0.313971	0.213166	367.426	27.7026	1.20059	470.436	5.88997	0.155653	471.284	10.1368	0.297872
SD006	Tamarix chinensis	nonECM	0.49	0.624353	417.989	21.5239	1.02367	453.555	9.25169	0.404544	380.177	7.39995	0.39643
XJ016	Tamarix chinensis	nonECM	1.62978	0.732017				449.945	25.5305	0.290807	388.831	22.8535	0.237607
SD001	Tamarix chinensis	nonECM	0.43	0.571533	427.9	22.8597	1.21172	445.932	8.1616	0.46316	390.514	9.81557	0.415966
XJ016	Tamarix chinensis	nonECM	1.62978	0.732017				438.272	22.1918	0.297872	391.267	22.251	0.246224
SD002	Tamarix chinensis	nonECM	0.73	0.587523	372.319	23.0184	1.16301	444.683	5.64864	0.394068	401.729	6.81865	0.369394
SD006	Tamarix chinensis	nonECM	0.51	0.611309	408.593	21.5651	1.06426	417.149	6.26288	0.299523	402.922	9.61362	0.242279
SD005	Tamarix chinensis	nonECM	0.77	0.574586	369.75		0.987366	455.177	5.89328	0.362062	405.925	6.76217	1.814
SD005	Tamarix chinensis	nonECM	0.73	0.608331	416.507	20.5662	1.27631	451.459	4.86715	0.456081	407.101	7.27443	1.45915
SD005	Tamarix chinensis	nonECM	0.68	0.589537	406.762	21.2524	1.27637	455.245	6.20779	0.551056	408.026	5.34335	0.731011
XJ016	Tamarix chinensis	nonECM	1.62978	0.732017				447.569	17.5532	0.464724	408.386	20.7938	0.298128
SD003	Tamarix chinensis	nonECM	0.56	0.623401	417.094	24.8308	1.45072	458.931	6.55957	0.265599	411.441	9.76454	0.372333
SD004	Tamarix chinensis	nonECM	0.72	0.609673	384.221	24.9249	1.71139	445.487	7.51437	0.245793	411.525	10.7992	0.502613
SD004	Tamarix chinensis	nonECM	0.69	0.611809	386.151	24.6591	1.21045	457.142	9.41449	0.563163	412.294	12.2277	0.453603
SD004	Tamarix chinensis	nonECM	0.65	0.608887	402.265	28.3645	2.16591	450.829	7.10358	0.365553	412.944	11.6274	0.473979
SD001	Tamarix chinensis	nonECM	0.32	0.599783	428.768	22.0077	1.30039	432.487	6.6688	0.54924	413.439	8.69226	0.576778
SD001	Tamarix chinensis	nonECM	0.39	0.602254	427.321	22.0501	1.21832	452.741	8.76948	0.456269	414.882	7.98932	0.96308
SD003	Tamarix chinensis	nonECM	0.57	0.581826	416.633	24.2857	1.4521	458.317	7.6678	0.400009	416.73	9.7586	0.356739
SD003	Tamarix chinensis	nonECM	0.54	0.569225	416.134	25.7628	1.39495	449.855	5.79869	0.317818	420.628	8.87856	0.383159
SD006	Tamarix chinensis	nonECM	0.33	0.615445	409.556	23.373	0.958732	450.9	7.04889	0.257766	421.591	6.8154	0.334258
SD002	Tamarix chinensis	nonECM	0.86	0.604709	375.033	24.3007	1.33978	448.758	7.09596	0.383242	429.25	7.42235	0.352638
SD002	Tamarix chinensis	nonECM	0.73	0.602609	372.755	24.5449	1.44582	403.143	6.32272	0.333157	447.501	6.06097	0.365894
IM015	Tetraena mongolica	nonECM	0.249652	0.262315	229.855	16.8896	0.907303	432.566	9.77177	0.548077	418.854	21.7421	1.82117
IM015	Tetraena mongolica	nonECM	0.249652	0.262315	219.608	14.7862	0.789644	433.493	8.10763	0.285714	424.718	12.4279	0.359465
IM015	Tetraena mongolica	nonECM	0.249652	0.262315	278.695	18.4707	1.32237	445.865	6.85167	0.363388	428.561	18.0698	0.728051
IM015	Tetraena mongolica	nonECM	0.249652	0.262315	242.059	18.8445	0.873786	452.676	7.71567	0.318436	435.628	16.0474	0.622601
IM015	Tetraena mongolica	nonECM	0.249652	0.262315	208.892	15.1836	1.03963	421.296	13.5157	0.536398	447.872	6.74101	0.481203
BJ009	Vitex negundo	nonECM			484.516	29.2681	2.16484	470.006	3.95324	0.336384	478.044	4.33162	0.38913
BJ009	Vitex negundo	nonECM			461.051	21.7667	1.52064	457.36	15.4367	0.552124	485.927	5.47015	0.464623
BJ009	Vitex negundo	nonECM			470.187	25.3909	1.81298	469.64	4.83036	0.315545	474.215	9.99576	0.828054
BJ010	Vitex negundo	nonECM			483.1	17.3573	1.35094	475.408	4.91277	0.331839	472.15	3.87327	0.232609
BJ010	Vitex negundo	nonECM			476.027	25.7364	1.45247	466.232	5.48173	0.424821	473.676	7.91125	0.438326
BJ010	Vitex negundo	nonECM			472.31	20.8364	1.27758	472.045	4.26174	0.345455	483.599	7.21528	0.329854
GS003	Vitex negundo	nonECM	3.59417	0.850417	484.06	26.19	1.521	451.7	6.06	0.493	460.67	13.04	0.645
GS003	Vitex negundo	nonECM	3.59417	0.850417	470.82	23.38	1.51	450.05	5.74	0.601	451.86	8.76	0.434
HB007	Vitex negundo	nonECM	1.30606	0.489529	474.456	23.4036	1.4428	462.747	3.37189	0.181373	463.801	4.39321	0.304965
HB007	Vitex negundo	nonECM	1.00073	0.498065	478.648	28.7685	1.88077	464.837	5.00973	0.323457	471.374	8.02142	0.42735
HB007	Vitex negundo	nonECM	1.1028	0.565438	485.935	25.4375	1.8777	463.552	3.84065	0.204301	462.31	11.4795	0.517699
HB021	Vitex negundo	nonECM			471.809	19.3565	1.16974	463.702	5.67006	0.234257	472.368	8.36275	0.336493
HB021	Vitex negundo	nonECM			468.741	19.9409	1.2566	461.845	5.28667	0.397468	472.88	7.90357	0.56541
HB021	Vitex negundo	nonECM			468.475	17.4619	0.889706	468.218	6.22572	0.256545	482.318	9.51672	0.319635
HEN001	Vitex negundo	nonECM	0.69	0.17641	447.536	12.1827	0.727579	446.421	3.47706	0.249639	451.699	5.29418	0.265071
HEN001	Vitex negundo	nonECM	0.79	0.218836	461.995	13.8078	0.735074	446.422	3.83776	0.258561	450.037	5.52287	0.311274
HEN001	Vitex negundo	nonECM	1.78	0.279845	459.634	21.0131	0.755423	444.471	4.32064	0.197394	460.264	9.59032	0.218882
HEN002	Vitex negundo	nonECM	1.05	0.326526	460.402	24.8218	1.51366	441.469	3.88342	0.396457	450.562	9.38187	0.559762
HEN002	Vitex negundo	nonECM	1.42	0.346424	452.881	24.2292	1.61596	440.432	3.73738	0.427251	449.025	6.7488	0.676505
HEN002	Vitex negundo	nonECM	1.2	0.477742	458.881	20.9495	1.62043	440.367	3.04525	0.592955	446.065	3.94467	0.823359
HEN003	Vitex negundo	nonECM	0.68	0.975732	434.944	19.0058	1.36308	438.851	3.5375	0.882756	455.386	3.82665	0.859077
HEN003	Vitex negundo	nonECM	1.01	1.01525	457.76	21.522	1.97033	435.938	4.45072	0.619038	450.61	4.42465	0.786417
HEN003	Vitex negundo	nonECM	1.31	1.02865	446.587	20.8187	1.51587	440.417	4.38438	0.747645	452.536	4.20227	0.853243
HEN004	Vitex negundo	nonECM	1.08	0.69509	448.057	22.5159	2.70497	443.883	2.71719	0.577164	445.077	3.28738	0.714291
HEN004	Vitex negundo	nonECM	1.11	0.790652	451.456	19.4831	1.80757	444.968	3.24222	0.704224	442.679	3.32501	0.83539
HEN004	Vitex negundo	nonECM	1.38	0.823625	439.771	17.1065	1.73209	444.016	3.51442	0.795441	446.785	3.6592	0.859077
HEN005	Vitex negundo	nonECM	2.12	0.584124	453.897	22.6896	1.60836	444.95	4.30235	0.289832	457.746	6.87563	0.381826
HEN005	Vitex negundo	nonECM	3.43	0.754216	448.721	24.8237	1.73882	452.252	3.39409	0.301358	451.343	6.23842	0.609292
HEN005	Vitex negundo	nonECM	2.67	0.763511	450.935	19.8418	1.3896	442.633	4.46213	0.403615	456.705	6.94986	0.422982
HEN007	Vitex negundo	nonECM	0.99	0.514982	455.739	20.0297	0.865273	443.267	5.20324	0.314294	452.266	9.55609	0.235838
HEN007	Vitex negundo	nonECM	1.53	0.561672	448.922	16.559	0.855317	446.622	4.27807	0.250359	451.782	7.84403	0.210635
HEN007	Vitex negundo	nonECM	1.43	0.68944	452.732	18.8802	0.882298	444.568	4.02706	0.270081		5.68176	0.293551
HEN008	Vitex negundo	nonECM	0.51	0.621194	460.805	16.3834	1.37648	436.004	2.86131	0.316973	446.198	3.72785	0.440907
HEN008	Vitex negundo	nonECM	0.49	0.658213	458.299	15.7575	1.42319	442.922	3.77165	0.361601	447.731	3.26491	0.557063
HEN008	Vitex negundo	nonECM	0.66	0.680292	459.429	16.5312	1.57007	441.069	2.73697	0.327843	448.589	3.27733	0.58
HEN009	Vitex negundo	nonECM	3.63	0.925888	453.857	23.1848	1.19998	444.07	4.33032	0.199338	451.489	6.30234	0.246031
HEN009	Vitex negundo	nonECM	3.83	0.93245	452.717	22.6257	1.12113	443.403	4.91246	0.267012	449.125	5.30381	0.225344
HEN009	Vitex negundo	nonECM	3.5	0.943057	452.588	22.5592	1.0687	443.056	4.44306	0.309774	449.47	6.49717	0.261976
HEN010	Vitex negundo	nonECM	0.67	0.474584	442.215	13.3741	0.8788	440.22	2.85971	0.214507	451.589	4.03016	0.284443
HEN010	Vitex negundo	nonECM	1.2	0.604756	439.984	15.4544	0.885567	442.404	3.86517	0.217519	451.183	3.56926	0.245765
HEN010	Vitex negundo	nonECM	1.37	0.610048	439.957	12.7483	0.868458	444.249	2.94089	0.215718	455.6	4.31713	0.278779
HEN011	Vitex negundo	nonECM	1.63	0.43353	447.396	15.2007	1.14269	440.235	5.40167	0.511264	448.306	7.16032	0.688109
HEN011	Vitex negundo	nonECM	1.42	0.445552	451.177	14.9993	1.12348	444.447	4.55794	0.47061	449.642	6.66084	0.657784
HEN011	Vitex negundo	nonECM	1.75	0.45224	444.723	16.5302	1.25158	442.504	5.11477	0.555265	442.098	5.93269	0.648972
HEN012	Vitex negundo	nonECM	1.99	0.418564	454.38	13.9684	0.95163	447.389	3.76782	0.270611	455.085	3.71476	0.359523
HEN012	Vitex negundo	nonECM	2.31	0.454512	448.46	14.377	1.23344	449.132	4.26754	0.30587	454.546	4.06468	0.469378
HEN012	Vitex negundo	nonECM	2.27	0.479698	456.086	15.1256	1.97566	448.435	4.00696	0.300402	453.012	4.59784	0.440158
HEN013	Vitex negundo	nonECM	2.46	0.824173	441.901	13.0611	1.5242	443.994	3.11983	0.338123	454.275	3.34904	0.707214
HEN013	Vitex negundo	nonECM	2.29	0.82891	445.947	13.6104	1.54688	440.83	2.72663	0.30937	449.081	3.6834	0.697862
HEN013	Vitex negundo	nonECM	2.49	0.829721	445.478	13.1795	1.46901	440.397	3.31327	0.40346	448.682	3.07307	0.824658
HEN016	Vitex negundo	nonECM	1.15	0.344428	447.403	13.6385	0.636375	445.36	3.4819	0.249198	453.769	4.14025	0.340162
HEN016	Vitex negundo	nonECM	1.19	0.414173	454.07	14.4568	0.932036	445.751	3.22833	0.214351	452.068	5.51955	0.405258
HEN016	Vitex negundo	nonECM	1.3	0.4652	463.893	15.4715	0.780552	444.784	3.72895	0.236325	449.423	5.30074	0.376397
IM007	Vitex negundo	nonECM	1.30902	0.312147	391.136	16.6036	0.972973	454.367	4.98378	0.179551	462.374	9.68148	0.366897
IM007	Vitex negundo	nonECM	1.30902	0.312147	433.235	19.2274	1.13804	446.421	7.11223	0.683036	456.709	8.3845	0.760116
IM007	Vitex negundo	nonECM	1.30902	0.312147	427.553	18.4232	0.991597	462.013	7.55427	0.288316	448.201	5.23248	0.344778
IM007	Vitex negundo	nonECM	1.30902	0.312147	427.502	20.8959	1.3716	443.941	7.19652	0.904913	450.484	6.68565	0.6496
LN001	Vitex negundo	nonECM	2.95	0.538191	448.857	14.6468	0.959159	446.733	4.91873	0.468275	457.702	3.97714	0.369756
LN001	Vitex negundo	nonECM	2.26	0.58257	444.24	13.5065	0.903645	439.423	5.31979	0.594008	457.466	4.48401	0.447412
LN001	Vitex negundo	nonECM	2.69	0.621401	456.858	12.3174	0.89893	443.602	5.84147	0.548159	451.812	5.06905	0.490426
LN002	Vitex negundo	nonECM	4.07	0.605201	449.037	15.7704	0.985079	452.735	5.16132	0.363698	457.523	6.88784	0.324739
LN002	Vitex negundo	nonECM	3.75	0.633011	455.188	16.7652	0.908324	448.155	4.83364	0.381487	458.011	5.92556	0.335506
LN002	Vitex negundo	nonECM	4.15	1.13542	448.561	15.3254	0.843903	447.042	5.38363	0.268458	456.112	9.03535	0.339114
LN003	Vitex negundo	nonECM	3.19	0.614571	444.897	14.905	1.05895	448.352	5.41128	0.450715	456.845	4.75934	0.586503
LN003	Vitex negundo	nonECM	3.71	0.621443	438.809	13.6945	1.0485	446.649	5.28518	0.494678	452.349	5.60863	0.397595
LN003	Vitex negundo	nonECM	4.31	0.680111	447.595	15.0335	1.06542	449.929	7.28595	0.649141	449.925	5.74011	0.322941
LN004	Vitex negundo	nonECM	2.28	0.382312	446.651	16.6715	1.0601	444.144	6.78263	0.448892	455.504	5.94723	0.408436
LN004	Vitex negundo	nonECM	2.45	0.388008	444.47	13.2498	0.887281	446.586	6.35486	0.459892	446.183	7.38669	0.400179
LN004	Vitex negundo	nonECM	2.52	0.418143	441.972	13.7693	0.946599	449.259	4.81014	0.487902	448.607	5.96873	0.47219
LN005	Vitex negundo	nonECM	2.6	0.44016	437.185	14.7458	1.12	444.852	6.38859	0.530536	438.262	6.25733	0.433231
LN005	Vitex negundo	nonECM	2.89	0.558321	440.901	15.1966	1.05206	443.163	4.99113	0.490604	452.633	4.21139	0.378154
LN005	Vitex negundo	nonECM	1.7	0.581647	441.928	15.0302	1.00732	443.521	5.30726	0.431821	448.205	4.29823	0.326762
LN006	Vitex negundo	nonECM	1.5	0.367984	452.812	15.2111	1.13273	448.294	4.27085	0.45325	437.395	6.7016	0.66417
LN006	Vitex negundo	nonECM	1.67	0.392597	451.987	13.6395	1.04448	449.451	4.00608	0.430847	459.375	4.8292	0.576306
LN006	Vitex negundo	nonECM	1.43	0.394225	457.413	15.0483	1.20208	450.094	5.82017	0.519153	460.591	4.87005	0.465497
LN007	Vitex negundo	nonECM	0.91	0.164959	457.186	15.151	1.00614	447.495	4.6973	0.347421	453.948	5.37766	0.363733
LN007	Vitex negundo	nonECM	1.22	0.204473	447.899	11.8271	0.781445	447.316	6.37717	0.405777	456.628	6.58717	0.191675
LN007	Vitex negundo	nonECM	1.14	0.304745	459.977	12.8887	0.920211	445.956	5.77235	0.330593	439.827	5.24444	0.377668
LN008	Vitex negundo	nonECM	1.23	0.183839	439.389			451.983	6.99032	0.49862	459.739	7.2718	0.542994
LN008	Vitex negundo	nonECM	1.34	0.26954	450.131	13.3155	0.989099	445.244	8.01953	0.564984	452.422	8.9096	0.488365
LN008	Vitex negundo	nonECM	1.41	0.329657	447.495	15.3297	0.984445	449.566	5.48964	0.480763	457.234	5.62114	0.415892
LN013	Vitex negundo	nonECM	0.74	0.182523	447.326	15.3237	1.17882	445.834	5.13874	0.511149
LN013	Vitex negundo	nonECM	1.04	0.252927	442.45	14.614	1.09265	437.93	6.30044	0.522456
LN013	Vitex negundo	nonECM	0.97	0.270763	448.932	17.8861	1.18782	443.622	4.82163	0.349536
SAX002	Vitex negundo	nonECM	1.28437	0.362319	460.589	26.3807	1.5102	455.049	3.27433	0.5	463.447	2.51432	0.39604
SAX009	Vitex negundo	nonECM	1.43447	0.389462	476.543	18.5045	1.01852	456.186	3.98089	0.0990099	453.102	7.08875	0.170316
SX005	Vitex negundo	nonECM	2.22	0.6	448.05	15.65	1.06	452.6	3.66	0.259	455.31	3.66	0.496
SX005	Vitex negundo	nonECM	2.71	0.603	463.96	20.08	1.335	451.21	3.44	0.285	416.05	4.24	0.478
SX005	Vitex negundo	nonECM	3.21	0.665	450.7	18.96	1.484	443.22	3.38	0.31	457.64	4.68	0.657
SX006	Vitex negundo	nonECM	0.51	0.37	459.02	18.67	1.395	449.07	4.59	0.36
SX006	Vitex negundo	nonECM	0.42	0.449	466.29	16.6	1.068	452.46	5.45	0.36	455.51	6.98	0.368
SX006	Vitex negundo	nonECM	0.69	0.526	461.6	16.91	1.176	449.85	5.65	0.441	456.85	8.03	0.472
SX016	Vitex negundo	nonECM	1.23	0.377	440.82	21.27	1.338	438.28	6.24	0.423	448.79	9.46	0.434
SX016	Vitex negundo	nonECM	1	0.618	436.17	18.73	1.124	444.32	6.28	0.439	443.82	13.67	0.477
SX006	Ziziphus jujuba	nonECM	0.51	0.37	439.08	17.79	1.13	448.38	5.33	0.433	448.2	5.13	0.539
LN013	Ziziphus jujuba	nonECM	0.74	0.182523	431.621	23.0206	1.51948	455.513	7.22662	0.643831
SAX011	Ziziphus jujuba	nonECM	0.389268	0.574713	459.056	20	0.905797	470.583	5.15837	0.301724		6.36525	0.560748
